# Supplementary material for: (±)-trans-3-Oxo-1,2,3,4,4a,9,10,10a-octa­hydro­phenanthrene-10a-carboxylic acid: catemeric hydrogen bonding in a δ-keto acid
Source: Acta Crystallogr Sect E Struct Rep Online. 2008 Aug 23;64(Pt 9):o1813. doi: 10.1107/S1600536808026639 (PMC2960539; doi:10.1107/S1600536808026639)
Supplement: Supplementary file 1 [file e-64-o1813-sup1.cif]

##############################################################################
###                                                                        ###
###        Electronic paper (Acta Crystallographica Section E)             ###
###                                                                        ###
##############################################################################
#                                                                            #
# This CIF contains the data in a paper accepted for publication in Acta     #
# Crystallographica Section E. It conforms to the requirements of Notes      #
# for Authors for Section E, and has been peer reviewed under the auspices   #
# of the IUCr Commission on Journals.                                        #
#                                                                            #
# Full details of the Crystallographic Information File format               #
# are given in the paper "The Crystallographic Information File (CIF):       #
# a New Standard Archive File for Crystallography" by S. R. Hall, F. H.      #
# Allen and I. D. Brown [Acta Cryst. (1991), A47, 655-685].                  #
#                                                                            #
# The current version of the core CIF dictionary is obtainable from          #
# ftp://ftp.iucr.org/pub/cif_core.dic. The current version number is 2.4.    #
#                                                                            #
# Software is freely available for graphical display of the structure(s) in  #
# this CIF.  For information consult the CIF home page http://www.iucr.org/  #
# cif/home.html                                                              #
#                                                                            #
# This file may be used for bona fide research purposes within the           #
# scientific community so long as proper attribution is given to the journal # 
# article from which it was obtained.                                        #
#                                                                            #
##############################################################################
                                             
data_I
_audit_creation_method     SHELXL-97
_chemical_name_systematic
;
(+-)-<i>trans</i>-3-Oxo-1,2,3,4,4a,9,10,10a-octahydrophenanthrene-
10a-carboxylic acid
;
_chemical_name_common     ?
_chemical_formula_moiety     'C15 H16 O3'
_chemical_formula_sum     'C15 H16 O3'
_chemical_formula_iupac     'C15 H16 O3'
_chemical_formula_weight     244.28
_chemical_melting_point     460
_symmetry_cell_setting     'Monoclinic'
_symmetry_space_group_name_H-M     'P 21/n'
_symmetry_space_group_name_Hall     '-P 2yn'
loop_
    _symmetry_equiv_pos_as_xyz
    'x, y, z'
    '-x+1/2, y+1/2, -z+1/2'
    '-x, -y, -z'
    'x-1/2, -y-1/2, z-1/2'
_cell_length_a     9.7172(4)
_cell_length_b     12.2735(6)
_cell_length_c     10.4867(5)
_cell_angle_alpha     90.00
_cell_angle_beta     102.6764(19)
_cell_angle_gamma     90.00
_cell_volume     1220.20(10)
_cell_formula_units_Z     4
_cell_measurement_reflns_used     4354
_cell_measurement_theta_min     4.32
_cell_measurement_theta_max     67.30
_cell_measurement_temperature     100(2)
_exptl_crystal_description     'block'
_exptl_crystal_colour     'colourless'
_exptl_crystal_size_max     0.41
_exptl_crystal_size_mid     0.38
_exptl_crystal_size_min     0.36
_exptl_crystal_density_diffrn     1.330
_exptl_crystal_density_meas     ?
_exptl_crystal_density_method     'not measured'
_exptl_crystal_F_000     520
_exptl_absorpt_coefficient_mu     0.744
_exptl_absorpt_correction_type     'multi-scan'
_exptl_absorpt_process_details     '(SADABS; Sheldrick, 2001)'
_exptl_absorpt_correction_T_min     0.7500
_exptl_absorpt_correction_T_max     0.7754
_exptl_special_details
;
crystal mounted on cryoloop using Paratone-N
;
_diffrn_ambient_temperature     100(2)
_diffrn_radiation_type     CuK\a
_diffrn_radiation_wavelength     1.54178
_diffrn_radiation_source     'fine-focus sealed tube'
_diffrn_radiation_monochromator     graphite
_diffrn_measurement_device_type     'Bruker SMART CCD APEXII area-detector'
_diffrn_measurement_method     '\f and \w'
_diffrn_detector_area_resol_mean     ?
_diffrn_reflns_number     7219
_diffrn_reflns_av_R_equivalents     0.019
_diffrn_reflns_av_sigmaI/netI     0.021
_diffrn_reflns_theta_min     5.63
_diffrn_reflns_theta_max     67.80
_diffrn_reflns_theta_full     67.80
_diffrn_measured_fraction_theta_max     0.951
_diffrn_measured_fraction_theta_full     0.951
_diffrn_reflns_limit_h_min     -11
_diffrn_reflns_limit_h_max     11
_diffrn_reflns_limit_k_min     -14
_diffrn_reflns_limit_k_max     11
_diffrn_reflns_limit_l_min     -12
_diffrn_reflns_limit_l_max     12
_diffrn_standards_number     0
_diffrn_standards_interval_count     ?
_diffrn_standards_interval_time     ?
_diffrn_standards_decay_%     0
_refine_special_details
;
Refinement of <i>F</i>^2^ against ALL reflections. The weighted <i>R</i>-factor
<i>wR</i> and goodness of fit <i>S</i> are based on <i>F</i>^2^, conventional
<i>R</i>-factors <i>R</i> are based on <i>F</i>, with <i>F</i> set to zero for
negative <i>F</i>^2^. The threshold expression of <i>F</i>^2^ >
\s(<i>F</i>^2^) is used only for calculating <i>R</i>-factors(gt) <i>etc</i>.
and is not relevant to the choice of reflections for refinement.
<i>R</i>-factors based on <i>F</i>^2^ are statistically about twice as large
as those based on <i>F</i>, and <i>R</i>- factors based on ALL data will be
even larger.
;
_reflns_number_total     2106
_reflns_number_gt     2019
_reflns_threshold_expression     I>2\s(I)
_refine_ls_structure_factor_coef     Fsqd
_refine_ls_matrix_type     full
_refine_ls_R_factor_all     0.041
_refine_ls_R_factor_gt     0.039
_refine_ls_wR_factor_gt     0.107
_refine_ls_wR_factor_ref     0.108
_refine_ls_goodness_of_fit_ref     1.05
_refine_ls_restrained_S_all     1.05
_refine_ls_number_reflns     2106
_refine_ls_number_parameters     165
_refine_ls_number_restraints     0
_refine_ls_hydrogen_treatment     constr
_refine_ls_weighting_scheme     calc
_refine_ls_weighting_details
          'calc w=1/[\s^2^(Fo^2^)+(0.061P)^2^+0.4428P] where P=(Fo^2^+2Fc^2^)/3'
_atom_sites_solution_hydrogens     geom
_atom_sites_solution_primary     direct
_atom_sites_solution_secondary     difmap
_refine_ls_shift/su_max     0.00
_refine_ls_shift/su_mean     0.00
_refine_diff_density_max     0.25
_refine_diff_density_min     -0.20
_refine_ls_extinction_method     'SHELXTL (Sheldrick, 2008)'
_refine_ls_extinction_coef     0.0050(8)
_refine_ls_extinction_expression
                                  'Fc^*^=kFc[1+0.001xFc^2^\l^3^/sin(2\q)]^-1/4^'
loop_
    _atom_type_symbol
    _atom_type_description
    _atom_type_scat_dispersion_real
    _atom_type_scat_dispersion_imag
    _atom_type_scat_source
    'C' 'C' 0.0181 0.0091
                         'International Tables Vol C Tables 4.2.6.8 and 6.1.1.4'
    'H' 'H' 0.0000 0.0000
                         'International Tables Vol C Tables 4.2.6.8 and 6.1.1.4'
    'O' 'O' 0.0492 0.0322
                         'International Tables Vol C Tables 4.2.6.8 and 6.1.1.4'
_computing_data_collection     'APEX2 (Bruker, 2006)'
_computing_cell_refinement     'APEX2 (Bruker, 2006)'
_computing_data_reduction     'SAINT (Bruker, 2005)'
_computing_structure_solution     'SHELXTL (Sheldrick, 2008)'
_computing_structure_refinement     'SHELXTL (Sheldrick, 2008)'
_computing_molecular_graphics     'SHELXTL (Sheldrick, 2008)'
_computing_publication_material     'SHELXTL (Sheldrick, 2008)'
loop_
    _atom_site_type_symbol
    _atom_site_label
    _atom_site_fract_x
    _atom_site_fract_y
    _atom_site_fract_z
    _atom_site_U_iso_or_equiv
    _atom_site_adp_type
    _atom_site_calc_flag
    _atom_site_refinement_flags
    _atom_site_occupancy
    _atom_site_disorder_assembly
    _atom_site_disorder_group
    O O1 0.16954(13) 0.53956(9) 0.02162(9) 0.0406(3) Uani d . 1 . .
    C C1 -0.01276(13) 0.72351(11) 0.19416(12) 0.0252(3) Uani d . 1 . .
    H H1A -0.0968 0.6757 0.1741 0.030 Uiso calc R 1 . .
    H H1B -0.0461 0.7999 0.1845 0.030 Uiso calc R 1 . .
    O O2 0.29511(10) 0.78231(9) 0.34146(10) 0.0350(3) Uani d . 1 . .
    C C2 0.07805(14) 0.70150(11) 0.09446(12) 0.0265(3) Uani d . 1 . .
    H H2A 0.0172 0.7036 0.0054 0.032 Uiso calc R 1 . .
    H H2B 0.1490 0.7603 0.1005 0.032 Uiso calc R 1 . .
    O O3 0.14561(11) 0.87586(8) 0.43269(10) 0.0356(3) Uani d . 1 . .
    H H3 0.2108 0.9222 0.4436 0.053 Uiso calc R 1 . .
    C C3 0.15250(14) 0.59394(11) 0.11443(13) 0.0267(3) Uani d . 1 . .
    C C4B 0.19751(13) 0.56160(11) 0.49180(12) 0.0238(3) Uani d . 1 . .
    C C4 0.21490(14) 0.55868(12) 0.25238(13) 0.0278(3) Uani d . 1 . .
    H H4A 0.3090 0.5927 0.2809 0.033 Uiso calc R 1 . .
    H H4B 0.2286 0.4787 0.2534 0.033 Uiso calc R 1 . .
    C C4A 0.12567(13) 0.58788(11) 0.35068(12) 0.0230(3) Uani d . 1 . .
    H H4AA 0.0417 0.5387 0.3295 0.028 Uiso calc R 1 . .
    C C5 0.31064(14) 0.48895(11) 0.52183(13) 0.0268(3) Uani d . 1 . .
    H H5A 0.3480 0.4589 0.4531 0.032 Uiso calc R 1 . .
    C C6 0.36977(14) 0.45965(12) 0.65045(14) 0.0305(3) Uani d . 1 . .
    H H6A 0.4460 0.4095 0.6689 0.037 Uiso calc R 1 . .
    C C7 0.31676(15) 0.50411(12) 0.75139(13) 0.0322(4) Uani d . 1 . .
    H H7A 0.3559 0.4841 0.8394 0.039 Uiso calc R 1 . .
    C C8A 0.14555(14) 0.60769(11) 0.59434(13) 0.0255(3) Uani d . 1 . .
    C C8 0.20659(15) 0.57772(12) 0.72309(13) 0.0297(3) Uani d . 1 . .
    H H8A 0.1715 0.6087 0.7927 0.036 Uiso calc R 1 . .
    C C9 0.02840(15) 0.69172(11) 0.57102(13) 0.0287(3) Uani d . 1 . .
    H H9A 0.0670 0.7615 0.6108 0.034 Uiso calc R 1 . .
    H H9B -0.0455 0.6678 0.6165 0.034 Uiso calc R 1 . .
    C C10A 0.06525(13) 0.70445(10) 0.33777(12) 0.0226(3) Uani d . 1 . .
    C C10 -0.04018(14) 0.71177(11) 0.42685(13) 0.0266(3) Uani d . 1 . .
    H H10A -0.0841 0.7849 0.4177 0.032 Uiso calc R 1 . .
    H H10B -0.1159 0.6574 0.3980 0.032 Uiso calc R 1 . .
    C C11 0.18214(14) 0.78966(11) 0.37191(12) 0.0250(3) Uani d . 1 . .
loop_
    _atom_site_aniso_label
    _atom_site_aniso_U_11
    _atom_site_aniso_U_22
    _atom_site_aniso_U_33
    _atom_site_aniso_U_12
    _atom_site_aniso_U_13
    _atom_site_aniso_U_23
    O1 0.0641(7) 0.0364(6) 0.0228(5) 0.0208(5) 0.0127(5) 0.0039(4)
    C1 0.0259(6) 0.0238(7) 0.0242(7) 0.0037(5) 0.0017(5) 0.0005(5)
    O2 0.0286(5) 0.0341(6) 0.0421(6) -0.0062(4) 0.0075(4) -0.0009(4)
    C2 0.0313(7) 0.0254(7) 0.0211(6) 0.0038(5) 0.0021(5) 0.0029(5)
    O3 0.0500(6) 0.0266(6) 0.0339(6) -0.0128(4) 0.0173(5) -0.0087(4)
    C3 0.0303(7) 0.0273(7) 0.0229(7) 0.0029(5) 0.0063(5) 0.0024(5)
    C4B 0.0268(6) 0.0220(7) 0.0219(6) -0.0057(5) 0.0039(5) 0.0016(5)
    C4 0.0330(7) 0.0274(7) 0.0219(7) 0.0085(5) 0.0037(5) 0.0019(5)
    C4A 0.0255(6) 0.0220(7) 0.0207(6) -0.0008(5) 0.0036(5) 0.0008(5)
    C5 0.0271(7) 0.0282(8) 0.0242(7) -0.0036(5) 0.0038(5) 0.0034(5)
    C6 0.0268(7) 0.0317(8) 0.0301(7) -0.0049(6) -0.0002(5) 0.0086(6)
    C7 0.0332(7) 0.0381(8) 0.0221(7) -0.0130(6) -0.0007(5) 0.0071(6)
    C8A 0.0288(7) 0.0238(7) 0.0240(7) -0.0089(5) 0.0056(5) 0.0004(5)
    C8 0.0352(7) 0.0316(8) 0.0224(7) -0.0125(6) 0.0068(5) -0.0009(5)
    C9 0.0362(7) 0.0259(7) 0.0267(7) -0.0042(6) 0.0129(6) -0.0015(5)
    C10A 0.0244(6) 0.0214(7) 0.0214(6) -0.0005(5) 0.0035(5) 0.0000(5)
    C10 0.0268(6) 0.0250(7) 0.0288(7) -0.0013(5) 0.0078(5) -0.0015(5)
    C11 0.0309(7) 0.0243(7) 0.0185(6) -0.0023(5) 0.0025(5) 0.0030(5)
_geom_special_details
;
All e.s.d.'s (except the e.s.d. in the dihedral angle between two l.s. planes)
are estimated using the full covariance matrix. The cell e.s.d.'s are taken
into account individually in the estimation of e.s.d.'s in distances, angles
and torsion angles; correlations between e.s.d.'s in cell parameters are only
used when they are defined by crystal symmetry. An approximate (isotropic)
treatment of cell e.s.d.'s is used for estimating e.s.d.'s involving l.s.
planes.
;
loop_
    _geom_bond_atom_site_label_1
    _geom_bond_atom_site_label_2
    _geom_bond_site_symmetry_2
    _geom_bond_distance
    _geom_bond_publ_flag
    O1 C3 . 1.2210(17) ?
    C1 C2 . 1.5328(18) ?
    C1 C10A . 1.5481(17) ?
    C1 H1A . 0.9900 ?
    C1 H1B . 0.9900 ?
    O2 C11 . 1.2121(17) ?
    C2 C3 . 1.4979(19) ?
    C2 H2A . 0.9900 ?
    C2 H2B . 0.9900 ?
    O3 C11 . 1.3232(17) ?
    O3 H3 . 0.8400 ?
    C3 C4 . 1.5043(18) ?
    C4B C5 . 1.397(2) ?
    C4B C8A . 1.4034(19) ?
    C4B C4A . 1.5258(17) ?
    C4 C4A . 1.5280(18) ?
    C4 H4A . 0.9900 ?
    C4 H4B . 0.9900 ?
    C4A C10A . 1.5411(18) ?
    C4A H4AA . 1.0000 ?
    C5 C6 . 1.3923(19) ?
    C5 H5A . 0.9500 ?
    C6 C7 . 1.387(2) ?
    C6 H6A . 0.9500 ?
    C7 C8 . 1.382(2) ?
    C7 H7A . 0.9500 ?
    C8A C8 . 1.3996(19) ?
    C8A C9 . 1.516(2) ?
    C8 H8A . 0.9500 ?
    C9 C10 . 1.5324(18) ?
    C9 H9A . 0.9900 ?
    C9 H9B . 0.9900 ?
    C10A C11 . 1.5276(18) ?
    C10A C10 . 1.5331(17) ?
    C10 H10A . 0.9900 ?
    C10 H10B . 0.9900 ?
loop_
    _geom_angle_atom_site_label_1
    _geom_angle_atom_site_label_2
    _geom_angle_atom_site_label_3
    _geom_angle_site_symmetry_1
    _geom_angle_site_symmetry_3
    _geom_angle
    _geom_angle_publ_flag
    C2 C1 C10A . . 113.87(10) ?
    C2 C1 H1A . . 108.8 ?
    C10A C1 H1A . . 108.8 ?
    C2 C1 H1B . . 108.8 ?
    C10A C1 H1B . . 108.8 ?
    H1A C1 H1B . . 107.7 ?
    C3 C2 C1 . . 113.12(11) ?
    C3 C2 H2A . . 109.0 ?
    C1 C2 H2A . . 109.0 ?
    C3 C2 H2B . . 109.0 ?
    C1 C2 H2B . . 109.0 ?
    H2A C2 H2B . . 107.8 ?
    C11 O3 H3 . . 109.5 ?
    O1 C3 C2 . . 121.08(12) ?
    O1 C3 C4 . . 120.85(12) ?
    C2 C3 C4 . . 117.93(11) ?
    C5 C4B C8A . . 118.84(12) ?
    C5 C4B C4A . . 121.57(12) ?
    C8A C4B C4A . . 119.54(12) ?
    C3 C4 C4A . . 114.37(11) ?
    C3 C4 H4A . . 108.7 ?
    C4A C4 H4A . . 108.7 ?
    C3 C4 H4B . . 108.7 ?
    C4A C4 H4B . . 108.7 ?
    H4A C4 H4B . . 107.6 ?
    C4B C4A C4 . . 113.46(11) ?
    C4B C4A C10A . . 111.46(11) ?
    C4 C4A C10A . . 114.84(11) ?
    C4B C4A H4AA . . 105.4 ?
    C4 C4A H4AA . . 105.4 ?
    C10A C4A H4AA . . 105.4 ?
    C6 C5 C4B . . 121.35(13) ?
    C6 C5 H5A . . 119.3 ?
    C4B C5 H5A . . 119.3 ?
    C7 C6 C5 . . 119.64(13) ?
    C7 C6 H6A . . 120.2 ?
    C5 C6 H6A . . 120.2 ?
    C8 C7 C6 . . 119.55(12) ?
    C8 C7 H7A . . 120.2 ?
    C6 C7 H7A . . 120.2 ?
    C8 C8A C4B . . 119.06(13) ?
    C8 C8A C9 . . 118.61(12) ?
    C4B C8A C9 . . 122.31(12) ?
    C7 C8 C8A . . 121.55(13) ?
    C7 C8 H8A . . 119.2 ?
    C8A C8 H8A . . 119.2 ?
    C8A C9 C10 . . 114.65(11) ?
    C8A C9 H9A . . 108.6 ?
    C10 C9 H9A . . 108.6 ?
    C8A C9 H9B . . 108.6 ?
    C10 C9 H9B . . 108.6 ?
    H9A C9 H9B . . 107.6 ?
    C11 C10A C10 . . 112.27(10) ?
    C11 C10A C4A . . 111.45(10) ?
    C10 C10A C4A . . 107.07(10) ?
    C11 C10A C1 . . 107.74(10) ?
    C10 C10A C1 . . 109.50(10) ?
    C4A C10A C1 . . 108.76(10) ?
    C9 C10 C10A . . 112.81(11) ?
    C9 C10 H10A . . 109.0 ?
    C10A C10 H10A . . 109.0 ?
    C9 C10 H10B . . 109.0 ?
    C10A C10 H10B . . 109.0 ?
    H10A C10 H10B . . 107.8 ?
    O2 C11 O3 . . 122.73(12) ?
    O2 C11 C10A . . 123.85(12) ?
    O3 C11 C10A . . 113.33(11) ?
loop_
    _geom_torsion_atom_site_label_1
    _geom_torsion_atom_site_label_2
    _geom_torsion_atom_site_label_3
    _geom_torsion_atom_site_label_4
    _geom_torsion_site_symmetry_1
    _geom_torsion_site_symmetry_2
    _geom_torsion_site_symmetry_3
    _geom_torsion_site_symmetry_4
    _geom_torsion
    _geom_torsion_publ_flag
    C10A C1 C2 C3 . . . . 49.48(16) ?
    C1 C2 C3 O1 . . . . 143.89(14) ?
    C1 C2 C3 C4 . . . . -40.45(16) ?
    O1 C3 C4 C4A . . . . -146.29(14) ?
    C2 C3 C4 C4A . . . . 38.04(17) ?
    C5 C4B C4A C4 . . . . -18.50(18) ?
    C8A C4B C4A C4 . . . . 164.19(12) ?
    C5 C4B C4A C10A . . . . -150.00(12) ?
    C8A C4B C4A C10A . . . . 32.69(16) ?
    C3 C4 C4A C4B . . . . -174.25(11) ?
    C3 C4 C4A C10A . . . . -44.43(16) ?
    C8A C4B C5 C6 . . . . 1.67(19) ?
    C4A C4B C5 C6 . . . . -175.66(12) ?
    C4B C5 C6 C7 . . . . -0.7(2) ?
    C5 C6 C7 C8 . . . . -0.6(2) ?
    C5 C4B C8A C8 . . . . -1.36(19) ?
    C4A C4B C8A C8 . . . . 176.02(11) ?
    C5 C4B C8A C9 . . . . 176.67(12) ?
    C4A C4B C8A C9 . . . . -5.94(18) ?
    C6 C7 C8 C8A . . . . 0.8(2) ?
    C4B C8A C8 C7 . . . . 0.13(19) ?
    C9 C8A C8 C7 . . . . -177.98(12) ?
    C8 C8A C9 C10 . . . . -174.95(11) ?
    C4B C8A C9 C10 . . . . 7.00(18) ?
    C4B C4A C10A C11 . . . . 64.36(13) ?
    C4 C4A C10A C11 . . . . -66.43(14) ?
    C4B C4A C10A C10 . . . . -58.77(13) ?
    C4 C4A C10A C10 . . . . 170.44(11) ?
    C4B C4A C10A C1 . . . . -177.00(10) ?
    C4 C4A C10A C1 . . . . 52.20(14) ?
    C2 C1 C10A C11 . . . . 66.13(14) ?
    C2 C1 C10A C10 . . . . -171.50(11) ?
    C2 C1 C10A C4A . . . . -54.81(14) ?
    C8A C9 C10 C10A . . . . -35.51(16) ?
    C11 C10A C10 C9 . . . . -61.41(14) ?
    C4A C10A C10 C9 . . . . 61.21(14) ?
    C1 C10A C10 C9 . . . . 178.96(11) ?
    C10 C10A C11 O2 . . . . 159.27(12) ?
    C4A C10A C11 O2 . . . . 39.16(17) ?
    C1 C10A C11 O2 . . . . -80.08(15) ?
    C10 C10A C11 O3 . . . . -24.00(15) ?
    C4A C10A C11 O3 . . . . -144.12(11) ?
    C1 C10A C11 O3 . . . . 96.65(12) ?
loop_
    _geom_hbond_atom_site_label_D
    _geom_hbond_atom_site_label_H
    _geom_hbond_atom_site_label_A
    _geom_hbond_site_symmetry_A
    _geom_hbond_distance_DH
    _geom_hbond_distance_HA
    _geom_hbond_distance_DA
    _geom_hbond_angle_DHA
    _geom_hbond_publ_flag
    O3 H3 O1 2_555 0.84 1.84 2.6675(14) 170 yes
    C2 H2A O2 4_575 0.99 2.45 3.3817(16) 156 yes
    C4 H4B O2 2_545 0.99 2.60 3.5273(18) 156 yes
    C8 H8A O1 1_556 0.95 2.55 3.2625(17) 132 yes
data_global
_journal_date_recd_electronic     2008-08-09
_journal_date_accepted     2008-08-18
_journal_name_full     'Acta Crystallographica, Section E'
_journal_year     2008
_journal_volume     64
_journal_issue      9
_journal_page_first     o1813
_journal_page_last     o1813
_journal_paper_category     QO
_journal_coeditor_code     FL2217
_publ_contact_author
;
      Roger A. Lalancette^*^
      Carl A. Olson Memorial Laboratories
      Department of Chemistry
      Rutgers University
      Newark NJ 07102 USA
;
_publ_contact_author_email     rogerlal@andromeda.rutgers.edu
_publ_contact_author_fax     973-353-1264
_publ_contact_author_phone     973-353-5646
_publ_section_title
;
(+-)-<i>trans</i>-3-Oxo-1,2,3,4,4a,9,10,10a-octahydrophenanthrene-10a-carboxylic
acid: catemeric hydrogen bonding in a \d-keto acid
;
loop_
    _publ_author_name
    _publ_author_address
    'Davison, Mark'
;
Carl A. Olson Memorial Laboratories
Department of Chemistry
Rutgers University
Newark, NJ 07102
USA
;
    'Lalancette, Roger A.'
;
Carl A. Olson Memorial Laboratories
Department of Chemistry
Rutgers University
Newark, NJ 07102
USA
;
    'Thompson, Hugh W.'
;
Carl A. Olson Memorial Laboratories
Department of Chemistry
Rutgers University
Newark, NJ 07102
USA
;
    'Miller, Alan J.'
;
Carl A. Olson Memorial Laboratories
Department of Chemistry
Rutgers University
Newark, NJ 07102
USA
;
