# Supplementary material for: (±)-trans-3-Oxo-1,2,3,4,4a,9,10,10a-octa­hydro­phenanthrene-10a-carboxylic acid: catemeric hydrogen bonding in a δ-keto acid
Source: Acta Crystallogr Sect E Struct Rep Online. 2008 Aug 23;64(Pt 9):o1813. doi: 10.1107/S1600536808026639 (PMC2960539; doi:10.1107/S1600536808026639)
Supplement: Supplementary file 2 [file e-64-o1813-Isup2.hkl]

# 
# h,k,l, Fc-squared, Fo-squared, sigma(Fo-squared) and status flag 
# 
data_I
_shelx_title ' 111107RAL_0m in P2(1)/n' 
_shelx_refln_list_code          4 
_shelx_F_calc_maximum      113.11 
_exptl_crystal_F_000       520.00 
_reflns_d_resolution_high  0.8326 
 
loop_ 
 _symmetry_equiv_pos_as_xyz 
 'x, y, z' 
 '-x+1/2, y+1/2, -z+1/2' 
 '-x, -y, -z' 
 'x-1/2, -y-1/2, z-1/2' 
 
_cell_length_a     9.7172 
_cell_length_b    12.2735 
_cell_length_c    10.4867 
_cell_angle_alpha  90.000 
_cell_angle_beta  102.676 
_cell_angle_gamma  90.000 
 
_shelx_F_squared_multiplier     1.000 
 
loop_ 
 _refln_index_h 
 _refln_index_k 
 _refln_index_l 
 _refln_F_squared_calc 
 _refln_F_squared_meas 
 _refln_F_squared_sigma 
 _refln_observed_status 
   2   0   0     3966.63     3334.29     98.67 o 
   4   0   0      719.10      746.76     12.76 o 
   6   0   0     2346.97     2282.68     67.61 o 
  10   0   0       14.87       15.62      0.47 o 
   1   1   0     2217.66     2096.29     62.57 o 
   3   1   0      150.56      182.96      5.33 o 
   4   1   0      223.62      190.43      3.08 o 
   5   1   0      285.96      311.85      5.65 o 
   6   1   0      196.90      174.71      2.84 o 
   7   1   0       93.09       87.42      1.66 o 
   8   1   0       45.80       50.48      2.60 o 
   9   1   0       22.70       19.81      0.55 o 
  10   1   0       69.59       74.26      1.10 o 
  11   1   0       48.89       55.67      0.83 o 
   0   2   0      177.69      206.50      6.44 o 
   1   2   0     2838.19     3078.80     91.11 o 
   2   2   0    12794.94    11921.24    347.67 o 
   4   2   0     1604.26     1616.53     20.66 o 
   5   2   0        1.02        0.28      0.22 o 
   6   2   0      420.93      436.30      7.92 o 
   7   2   0       15.69       18.78      0.80 o 
   8   2   0       17.00       13.20      0.79 o 
   9   2   0       12.08       10.99      0.77 o 
  10   2   0        4.47        4.06      0.32 o 
  11   2   0        1.02        0.63      0.24 o 
   1   3   0     4910.00     5011.10     84.79 o 
   2   3   0    10837.24    10643.45    285.78 o 
   3   3   0      348.75      334.82      4.48 o 
   4   3   0     4109.32     4415.53     55.83 o 
   5   3   0        7.31        8.00      0.48 o 
   6   3   0       16.71       12.68      0.43 o 
   7   3   0       38.88       35.85      0.87 o 
   8   3   0       44.14       46.89      1.26 o 
   9   3   0        3.52        3.77      0.48 o 
  10   3   0      293.00      300.27      3.29 o 
  11   3   0        0.19       -0.14      0.18 o 
   0   4   0     2841.48     2788.02     81.66 o 
   1   4   0     7208.36     6848.84    115.83 o 
   2   4   0        0.31        2.86      0.49 o 
   3   4   0     2418.48     2605.39     37.19 o 
   4   4   0     1128.60     1127.90     16.07 o 
   5   4   0      437.36      457.95      6.85 o 
   6   4   0       18.42       21.67      0.55 o 
   7   4   0      357.07      337.58      4.27 o 
   8   4   0      411.41      379.10      5.30 o 
   9   4   0       25.49       25.08      0.96 o 
  10   4   0      161.60      163.14      3.15 o 
   1   5   0      874.49      869.39     14.39 o 
   2   5   0     1320.41     1381.46     22.64 o 
   3   5   0     4679.03     5126.47     83.02 o 
   4   5   0      635.71      647.55     11.03 o 
   5   5   0       72.45       71.78      1.80 o 
   6   5   0       12.61       12.79      0.90 o 
   7   5   0      135.67      129.26      2.33 o 
   8   5   0       67.31       57.51      0.93 o 
   9   5   0        0.96        0.88      0.23 o 
  10   5   0        0.21        0.23      0.41 o 
   0   6   0     1162.38     1233.54     36.73 o 
   1   6   0       10.94       11.77      0.62 o 
   2   6   0      345.39      366.22      6.43 o 
   3   6   0      111.27      139.58      2.81 o 
   4   6   0       15.40       16.39      0.76 o 
   5   6   0      138.60      154.09      2.16 o 
   6   6   0       21.70       25.92      0.99 o 
   7   6   0        5.62        5.67      0.38 o 
   8   6   0       71.49       68.88      1.03 o 
   9   6   0       89.34       70.85      1.00 o 
  10   6   0        2.40        3.71      0.73 o 
   1   7   0     3159.64     3064.99     49.96 o 
   2   7   0        2.30        2.88      0.87 o 
   3   7   0      612.35      596.76     11.25 o 
   4   7   0        1.02        2.57      0.29 o 
   5   7   0      985.50      993.57     12.15 o 
   6   7   0      392.02      356.31      6.04 o 
   7   7   0      200.04      159.99      2.11 o 
   8   7   0       22.17       19.33      0.50 o 
   9   7   0        2.38        1.33      0.26 o 
   0   8   0      573.02      542.11     16.98 o 
   1   8   0       29.65       49.98      3.91 o 
   2   8   0       31.56       37.05      2.80 o 
   3   8   0      431.81      408.41      5.32 o 
   4   8   0      314.51      311.36      4.24 o 
   5   8   0      169.53      152.37      2.62 o 
   6   8   0      186.01      153.70      1.73 o 
   7   8   0      170.03      137.86      1.91 o 
   8   8   0       57.75       59.91      0.87 o 
   9   8   0       26.54       26.02      0.80 o 
   1   9   0       78.92       66.51      2.23 o 
   2   9   0       56.04       53.87      1.42 o 
   3   9   0      534.10      522.62      7.31 o 
   4   9   0       54.71       42.22      1.14 o 
   5   9   0      220.23      176.05      2.47 o 
   6   9   0       67.32       73.51      1.44 o 
   7   9   0      122.08       99.70      1.69 o 
   8   9   0       28.45       23.98      1.18 o 
   9   9   0        1.51        1.33      0.36 o 
   1  10   0      972.52      952.29     20.49 o 
   2  10   0      128.79      110.72      2.34 o 
   3  10   0       24.88       31.18      0.99 o 
   4  10   0       30.85       16.80      0.64 o 
   5  10   0        4.86        7.99      0.56 o 
   6  10   0       19.32       23.86      0.77 o 
   7  10   0      114.54      104.46      2.86 o 
   1  11   0       16.07       13.65      1.21 o 
   2  11   0      274.50      242.98      4.33 o 
   3  11   0       26.52       25.90      1.02 o 
   4  11   0       41.33       44.68      1.06 o 
   5  11   0      358.14      324.77      4.39 o 
   6  11   0      207.72      170.78      2.84 o 
   7  11   0      171.32      165.70      3.94 o 
   2  12   0       62.45       74.18      2.50 o 
   3  12   0      213.39      175.66      3.28 o 
   4  12   0        0.02        0.50      0.30 o 
   5  12   0        3.53        2.76      0.52 o 
   6  12   0        0.01        0.75      0.40 o 
 -11   0   1       10.60        8.48      0.54 o 
  -9   0   1       65.58       62.46      2.18 o 
  -7   0   1      118.83      119.91      4.77 o 
  -5   0   1       25.46       36.02      1.05 o 
  -3   0   1     1000.28      998.26     29.56 o 
   1   0   1     5033.15     5104.12    151.09 o 
   3   0   1       74.54       91.08      3.18 o 
   5   0   1       35.47       40.70      2.06 o 
   7   0   1        3.78        0.86      0.67 o 
   9   0   1      161.90      153.41      2.70 o 
  11   0   1      185.47      202.06      3.68 o 
 -11   1   1       54.52       57.99      0.88 o 
 -10   1   1       24.26       28.39      0.65 o 
  -9   1   1       32.91       33.91      1.59 o 
  -8   1   1        0.59       -0.08      0.68 o 
  -7   1   1      185.97      176.86      2.44 o 
  -6   1   1       21.15       15.35      0.66 o 
  -5   1   1      543.41      566.96      8.33 o 
  -4   1   1      447.71      458.24      6.70 o 
  -3   1   1        0.72        0.50      0.17 o 
  -2   1   1     1631.42     1657.13     49.19 o 
  -1   1   1     9680.81     7597.11    225.44 o 
   0   1   1      622.77      658.29     13.90 o 
   1   1   1      236.09      233.18      5.07 o 
   2   1   1     2039.13     2070.64     30.50 o 
   3   1   1      798.70      818.38     10.83 o 
   5   1   1        1.63        1.77      0.33 o 
   6   1   1       23.39       18.98      0.64 o 
   7   1   1        2.69        2.42      0.31 o 
   9   1   1       31.62       33.08      0.57 o 
  10   1   1       42.93       50.23      0.88 o 
  11   1   1        5.90        6.91      0.61 o 
 -11   2   1        2.41        2.05      0.30 o 
 -10   2   1       15.10       14.11      0.49 o 
  -9   2   1       10.93       10.76      0.86 o 
  -8   2   1        2.71        2.60      0.33 o 
  -7   2   1        4.96        5.99      0.39 o 
  -6   2   1       12.45        9.49      0.45 o 
  -5   2   1      425.32      416.17      6.22 o 
  -4   2   1       24.25       38.34      0.87 o 
  -3   2   1       20.44       21.77      1.38 o 
   0   2   1      296.65      320.41      9.74 o 
   1   2   1     6909.90     5427.51    375.95 o 
   2   2   1     1296.99     1240.44     16.24 o 
   3   2   1      408.65      371.10      5.64 o 
   4   2   1      173.27      135.41      2.03 o 
   5   2   1       26.42       21.93      0.73 o 
   6   2   1      205.95      205.67      2.77 o 
   7   2   1      163.35      178.69      3.06 o 
   8   2   1      131.48      131.83      3.61 o 
   9   2   1      766.73      747.45      7.80 o 
  10   2   1       87.19       99.23      1.31 o 
  11   2   1       19.71       24.85      0.60 o 
 -11   3   1        8.58       11.39      0.51 o 
 -10   3   1       27.57       28.20      0.69 o 
  -9   3   1       77.73       72.28      1.60 o 
  -8   3   1      284.93      287.48      5.21 o 
  -7   3   1       79.26       64.35      1.06 o 
  -6   3   1       24.00       24.92      0.68 o 
  -5   3   1        2.01        0.99      0.25 o 
  -4   3   1      215.93      213.67      3.33 o 
  -3   3   1      115.25      109.36      1.79 o 
  -2   3   1     4759.96     4850.72    266.43 o 
  -1   3   1      544.41      546.75     16.38 o 
   0   3   1      644.27      654.11     22.87 o 
   1   3   1      646.92      683.24     11.83 o 
   2   3   1       39.85       48.16      1.06 o 
   3   3   1     1323.62     1366.19     17.46 o 
   4   3   1     1085.87     1188.57     17.22 o 
   5   3   1        0.49        1.47      0.38 o 
   6   3   1        1.63        1.73      0.23 o 
   7   3   1       53.34       43.99      1.05 o 
   8   3   1       39.20       36.65      0.91 o 
   9   3   1        3.95        4.87      0.75 o 
  10   3   1      157.28      167.53      2.33 o 
 -11   4   1        0.78        0.40      0.20 o 
 -10   4   1        0.20        0.20      0.26 o 
  -9   4   1       62.63       73.80      1.14 o 
  -8   4   1        1.00        1.54      0.34 o 
  -7   4   1       89.52       78.50      1.30 o 
  -6   4   1       99.62      103.89      1.45 o 
  -5   4   1      321.33      352.98      5.37 o 
  -4   4   1       60.62       77.57      1.42 o 
  -3   4   1     4072.38     4053.65    150.54 o 
  -2   4   1      301.70      303.39      6.68 o 
  -1   4   1      725.06      734.78     21.71 o 
   0   4   1      671.10      660.87     12.74 o 
   1   4   1      928.90      947.20     14.14 o 
   2   4   1     2214.86     2352.09     39.46 o 
   3   4   1      974.29     1017.67     13.10 o 
   4   4   1      112.42       90.68      1.52 o 
   5   4   1       28.53       35.46      0.91 o 
   6   4   1      134.46      125.09      1.71 o 
   7   4   1      121.11      108.38      1.97 o 
   8   4   1       90.57       86.37      1.59 o 
   9   4   1      148.31      148.49      3.91 o 
  10   4   1        3.29        6.88      0.44 o 
 -10   5   1        1.24        1.32      0.34 o 
  -9   5   1       89.51       82.30      1.14 o 
  -8   5   1      100.99      104.76      1.23 o 
  -7   5   1        7.22        6.57      0.54 o 
  -6   5   1       43.31       44.72      1.26 o 
  -5   5   1      659.83      654.14     11.24 o 
  -4   5   1      505.55      457.87      7.96 o 
  -3   5   1        5.62        5.70      0.59 o 
  -2   5   1       32.56       33.07      0.95 o 
  -1   5   1       61.58       57.97      3.76 o 
   0   5   1        3.29        4.59      0.63 o 
   1   5   1      634.80      685.25     10.05 o 
   2   5   1     1623.14     1755.21     30.15 o 
   3   5   1      812.58      751.85     11.94 o 
   4   5   1       49.96       32.57      1.05 o 
   5   5   1       93.68       76.65      1.28 o 
   6   5   1      195.12      176.36      2.84 o 
   7   5   1        6.77        9.62      0.63 o 
   8   5   1      119.74       96.93      1.48 o 
   9   5   1       86.73       95.40      1.97 o 
  10   5   1      235.61      247.05      4.13 o 
 -10   6   1        0.08       -0.20      0.22 o 
  -9   6   1        0.12        0.05      0.18 o 
  -8   6   1        8.01        7.07      0.37 o 
  -7   6   1       23.99       19.34      0.57 o 
  -6   6   1        1.92        0.84      0.37 o 
  -5   6   1      182.10      181.69      2.65 o 
  -4   6   1      344.51      309.35      6.81 o 
  -3   6   1      316.16      321.48      9.32 o 
  -2   6   1      991.89     1011.43     20.24 o 
  -1   6   1      286.04      278.47      6.18 o 
   0   6   1      679.03      724.83     12.13 o 
   1   6   1      637.24      720.29     10.63 o 
   2   6   1      302.30      315.29      5.69 o 
   3   6   1      343.18      357.43      6.36 o 
   4   6   1        2.23        1.08      0.28 o 
   5   6   1      116.23      112.38      1.70 o 
   6   6   1       16.78       11.35      0.52 o 
   7   6   1        7.05        5.10      0.33 o 
   8   6   1       60.61       58.88      0.92 o 
   9   6   1        2.16        1.62      0.28 o 
  10   6   1      123.87      136.17      3.30 o 
 -10   7   1       84.53       89.21      2.14 o 
  -9   7   1       45.21       49.31      0.97 o 
  -8   7   1      207.47      194.42      2.22 o 
  -7   7   1      207.81      207.86      2.83 o 
  -6   7   1       52.46       52.20      1.30 o 
  -5   7   1      740.71      711.62      8.88 o 
  -4   7   1       92.84       86.55      1.68 o 
  -3   7   1      115.47       95.25      3.53 o 
  -2   7   1        4.62        3.39      0.55 o 
  -1   7   1      925.46      931.76     28.24 o 
   0   7   1        3.96        5.65      1.01 o 
   1   7   1      519.02      506.18     10.54 o 
   2   7   1      625.09      660.79     13.60 o 
   3   7   1       50.18       57.34      1.03 o 
   4   7   1       17.53       23.43      0.73 o 
   5   7   1      149.62      143.99      2.48 o 
   6   7   1       68.28       42.16      0.81 o 
   7   7   1      273.14      256.12      2.83 o 
   8   7   1       17.14       17.31      0.47 o 
   9   7   1        0.81        1.35      0.30 o 
  -9   8   1       47.49       46.30      1.62 o 
  -8   8   1       19.83       24.93      0.53 o 
  -7   8   1      159.75      152.95      2.01 o 
  -6   8   1       52.17       42.86      0.74 o 
  -5   8   1      236.69      231.54      3.65 o 
  -4   8   1       18.07       12.93      0.61 o 
  -3   8   1      118.22      109.09      1.96 o 
  -2   8   1      841.83      755.70     10.45 o 
  -1   8   1      127.95      123.99      4.86 o 
   0   8   1        8.70        7.62      1.10 o 
   1   8   1      184.08      187.26      4.45 o 
   2   8   1      569.51      535.47      6.80 o 
   3   8   1       48.55       48.35      1.06 o 
   4   8   1       66.25       70.95      1.51 o 
   5   8   1      279.03      273.68      4.90 o 
   6   8   1        9.12        5.60      0.42 o 
   7   8   1       32.84       21.53      0.57 o 
   8   8   1       31.09       32.47      0.59 o 
   9   8   1       38.16       37.96      1.31 o 
  -8   9   1       16.97       16.70      0.78 o 
  -7   9   1       74.51       75.40      1.80 o 
  -6   9   1       25.04       20.66      0.92 o 
  -5   9   1      324.96      287.90      3.67 o 
  -4   9   1        5.95        4.50      0.87 o 
  -3   9   1       42.05       41.34      1.01 o 
  -2   9   1       41.99       40.64      1.49 o 
  -1   9   1      563.50      558.79     10.15 o 
   0   9   1      106.99      106.58      4.50 o 
   1   9   1        7.18        7.78      0.51 o 
   2   9   1       21.83       22.87      0.82 o 
   3   9   1        2.99        4.55      0.94 o 
   4   9   1        0.00        0.56      0.34 o 
   5   9   1       80.20       57.31      0.85 o 
   6   9   1        5.11        5.01      0.32 o 
   7   9   1        8.52       10.86      0.46 o 
   8   9   1       50.61       39.24      1.02 o 
  -7  10   1      310.19      290.42      3.89 o 
  -6  10   1        0.01        0.96      0.28 o 
  -5  10   1        0.79        0.74      0.29 o 
  -4  10   1       89.47       86.18      1.47 o 
  -3  10   1       81.31       70.04      1.74 o 
  -2  10   1       34.83       32.69      1.12 o 
  -1  10   1       62.26       59.35      1.81 o 
   0  10   1       19.29       22.39      2.01 o 
   1  10   1      150.89      150.62      4.09 o 
   2  10   1      608.22      601.65      8.34 o 
   3  10   1      137.82      117.31      1.82 o 
   4  10   1       54.96       55.37      1.05 o 
   5  10   1       16.14        8.31      0.48 o 
   6  10   1        0.24       -0.13      0.23 o 
   7  10   1        1.14        3.35      0.86 o 
  -6  11   1      194.67      201.14      2.88 o 
  -5  11   1       23.40       21.17      0.75 o 
  -4  11   1       10.54        8.91      0.71 o 
  -3  11   1       26.44       30.29      1.10 o 
  -2  11   1       63.40       61.36      2.26 o 
  -1  11   1       43.05       40.74      1.80 o 
   2  11   1        3.50        3.69      0.51 o 
   3  11   1        6.39       11.02      0.61 o 
   4  11   1       11.15        6.95      0.72 o 
   5  11   1        4.21        4.11      0.46 o 
   6  11   1       13.40       12.49      0.67 o 
   7  11   1        7.69        7.11      0.69 o 
  -6  12   1        8.87        9.09      0.78 o 
  -5  12   1        0.30       -0.36      0.56 o 
  -4  12   1       11.83        9.92      0.72 o 
  -3  12   1       62.41       57.48      1.52 o 
  -2  12   1       15.50       16.34      1.24 o 
   2  12   1       15.80       14.45      1.21 o 
   3  12   1       38.29       37.30      1.03 o 
   4  12   1       89.57       83.72      1.68 o 
   5  12   1       52.41       67.00      2.04 o 
   6  12   1        8.26       10.58      0.76 o 
   4  13   1       95.67      115.37      2.89 o 
 -10   0   2       87.19       91.71      1.74 o 
  -8   0   2       20.13       21.42      1.79 o 
  -6   0   2     1493.24     1423.43     29.30 o 
  -4   0   2     1179.42     1133.84     23.19 o 
  -2   0   2      195.95      204.49      6.86 o 
   0   0   2      216.80      251.05      7.82 o 
   2   0   2      130.91      114.74      2.72 o 
   4   0   2      378.09      342.80      7.71 o 
   6   0   2       11.20       14.10      0.72 o 
   8   0   2       16.24       14.31      1.25 o 
  10   0   2       42.62       61.48      1.35 o 
 -11   1   2        1.05        1.15      0.22 o 
 -10   1   2        7.79        5.52      0.38 o 
  -9   1   2       19.97       18.64      1.31 o 
  -8   1   2       29.79       25.10      1.79 o 
  -7   1   2      385.41      359.79      4.58 o 
  -6   1   2        0.04        0.79      0.49 o 
  -5   1   2      590.30      553.63      8.15 o 
  -4   1   2      430.13      431.43      6.37 o 
  -3   1   2        1.56        0.83      0.16 o 
  -1   1   2     4935.54     5023.31    148.64 o 
   0   1   2      936.80     1071.92     22.88 o 
   1   1   2     2019.27     2286.45     48.00 o 
   2   1   2     3228.81     3338.24     49.14 o 
   3   1   2      106.66      116.60      1.80 o 
   4   1   2       50.76       44.13      1.04 o 
   5   1   2      334.24      357.43      6.47 o 
   6   1   2        2.80        3.36      0.31 o 
   7   1   2        0.42        0.54      0.29 o 
   8   1   2      233.15      227.70      3.86 o 
   9   1   2      192.77      195.60      1.91 o 
  10   1   2        0.54        1.07      0.28 o 
 -11   2   2        0.01       -0.14      0.23 o 
 -10   2   2       26.96       30.30      0.75 o 
  -9   2   2       43.48       44.60      1.80 o 
  -8   2   2        2.80        5.02      0.64 o 
  -7   2   2      183.18      177.31      2.45 o 
  -6   2   2       80.18       66.55      1.19 o 
  -5   2   2       25.17       25.23      0.75 o 
  -4   2   2      260.56      227.00      3.09 o 
  -3   2   2     1638.59     1550.27     38.41 o 
  -2   2   2     1166.24     1230.99     24.95 o 
  -1   2   2     2929.40     3083.93     64.14 o 
   0   2   2       33.42       48.11      2.09 o 
   1   2   2      493.64      547.13     10.95 o 
   2   2   2       59.47       66.02      1.09 o 
   3   2   2      602.77      609.96      9.13 o 
   4   2   2       23.18       19.37      0.77 o 
   5   2   2       10.35       11.43      0.57 o 
   6   2   2      221.27      205.44      2.79 o 
   7   2   2      336.75      326.79      4.66 o 
   8   2   2       90.15       85.03      1.51 o 
   9   2   2       29.94       32.07      0.71 o 
  10   2   2      156.14      169.01      2.30 o 
 -11   3   2        2.36        1.73      0.25 o 
 -10   3   2       39.14       41.38      0.86 o 
  -9   3   2       15.77       15.05      0.65 o 
  -8   3   2      926.30      870.36     13.79 o 
  -7   3   2        8.72        7.17      0.42 o 
  -6   3   2      278.19      270.64      4.09 o 
  -5   3   2        4.90        4.00      0.40 o 
  -4   3   2      388.98      361.92      5.39 o 
  -3   3   2     1174.21     1198.41     47.79 o 
  -2   3   2     2727.69     2911.93     85.38 o 
  -1   3   2      513.43      535.33     16.14 o 
   0   3   2      113.22      124.17      2.03 o 
   1   3   2     1163.40     1241.43     19.24 o 
   2   3   2      327.83      357.58      5.45 o 
   3   3   2      756.19      764.70      9.95 o 
   4   3   2        0.08        0.34      0.22 o 
   5   3   2        1.61        3.13      0.40 o 
   6   3   2        0.20        0.84      0.28 o 
   7   3   2      246.05      247.00      3.56 o 
   8   3   2       55.11       50.05      2.83 o 
   9   3   2        6.52       10.07      0.50 o 
  10   3   2      143.14      152.47      2.56 o 
 -11   4   2        0.25        0.06      0.20 o 
 -10   4   2       19.39       19.83      0.56 o 
  -9   4   2       21.43       21.94      0.56 o 
  -8   4   2      140.86      139.21      1.96 o 
  -7   4   2       62.25       58.54      1.05 o 
  -6   4   2        4.51        4.05      0.29 o 
  -5   4   2      338.70      330.92      5.75 o 
  -4   4   2       52.22       58.86      1.30 o 
  -3   4   2     1282.87     1213.17     22.66 o 
  -2   4   2       30.81       32.99      1.71 o 
  -1   4   2      113.45      110.84      3.92 o 
   0   4   2      170.88      186.34      3.52 o 
   1   4   2       37.73       36.54      0.72 o 
   2   4   2       36.38       36.51      0.73 o 
   3   4   2       76.63       83.09      1.39 o 
   4   4   2        1.14        2.62      0.62 o 
   5   4   2       74.97       72.86      1.45 o 
   6   4   2       68.47       71.05      2.62 o 
   7   4   2        2.24        2.33      0.37 o 
   8   4   2        0.74        0.51      0.21 o 
   9   4   2        3.69        2.97      0.59 o 
  10   4   2        1.49        2.42      0.33 o 
 -10   5   2       40.95       36.82      1.02 o 
  -9   5   2       89.60       94.61      1.42 o 
  -8   5   2        0.28        0.52      0.23 o 
  -7   5   2       88.98       82.95      1.68 o 
  -6   5   2        2.48        3.21      0.75 o 
  -5   5   2      166.52      161.54      3.98 o 
  -4   5   2      219.26      216.15      5.17 o 
  -3   5   2      182.14      181.38      5.59 o 
  -2   5   2        8.06        7.17      0.51 o 
  -1   5   2      667.16      705.27     22.23 o 
   0   5   2      204.75      224.02      3.73 o 
   1   5   2       21.46       22.31      0.80 o 
   2   5   2       25.41       19.80      0.77 o 
   3   5   2        0.53        1.36      0.64 o 
   4   5   2      119.42      110.93      2.24 o 
   5   5   2      187.90      162.60      2.16 o 
   6   5   2       73.77       64.90      1.27 o 
   7   5   2        1.12        1.58      0.26 o 
   8   5   2       11.99       13.49      0.62 o 
   9   5   2       32.53       29.00      0.94 o 
  10   5   2       43.17       50.96      0.91 o 
 -10   6   2       90.95       89.53      3.43 o 
  -9   6   2       11.51        9.97      0.43 o 
  -8   6   2        0.22        0.84      0.23 o 
  -7   6   2        1.20        0.90      0.23 o 
  -6   6   2       21.48       19.45      0.89 o 
  -5   6   2      177.43      172.99      2.59 o 
  -4   6   2      623.31      622.98     12.90 o 
  -3   6   2       37.07       29.88      1.67 o 
  -2   6   2       57.87       58.05      4.53 o 
  -1   6   2      537.43      535.95     10.99 o 
   0   6   2      264.31      278.55      6.04 o 
   1   6   2      317.51      309.93      5.90 o 
   2   6   2       30.83       32.46      1.06 o 
   3   6   2      123.17      110.04      2.91 o 
   4   6   2       21.94       23.08      0.72 o 
   5   6   2      209.91      199.25      3.17 o 
   6   6   2       14.32       16.18      0.70 o 
   7   6   2       58.59       57.87      0.93 o 
   8   6   2       19.65       20.08      0.57 o 
   9   6   2       45.48       51.54      1.22 o 
 -10   7   2       64.45       64.61      1.89 o 
  -9   7   2      198.93      196.56      2.44 o 
  -8   7   2        2.21        1.76      0.28 o 
  -7   7   2      212.09      204.83      2.07 o 
  -6   7   2      225.19      217.04      4.48 o 
  -5   7   2        6.13        4.17      0.42 o 
  -4   7   2      156.61      138.05      2.13 o 
  -3   7   2       77.87       81.96      3.19 o 
  -2   7   2        0.27        1.25      0.61 o 
  -1   7   2      336.79      317.88      6.90 o 
   0   7   2        6.13        7.79      0.72 o 
   1   7   2      181.22      177.48      4.20 o 
   2   7   2       99.94      116.97      3.09 o 
   3   7   2       92.26       96.08      1.62 o 
   4   7   2        2.53        3.55      0.38 o 
   5   7   2       83.07       86.69      1.73 o 
   6   7   2        5.55        3.36      0.35 o 
   7   7   2       31.09       28.98      0.62 o 
   8   7   2        5.84        1.84      0.32 o 
   9   7   2        2.79        2.55      0.36 o 
  -9   8   2        0.45        0.43      0.43 o 
  -8   8   2       14.94       11.35      0.38 o 
  -7   8   2       39.45       37.66      0.71 o 
  -6   8   2      152.19      127.67      1.49 o 
  -5   8   2        1.63        1.81      0.40 o 
  -4   8   2       60.51       55.62      1.18 o 
  -3   8   2       22.93       20.41      0.76 o 
  -2   8   2       93.95       88.46      1.70 o 
  -1   8   2       11.90       10.70      0.79 o 
   0   8   2        5.40        4.67      0.67 o 
   1   8   2       33.95       33.42      1.00 o 
   2   8   2       72.83       66.57      1.27 o 
   3   8   2       22.96       23.95      0.97 o 
   4   8   2       12.38       11.36      0.69 o 
   5   8   2       35.15       31.89      0.69 o 
   6   8   2        0.82        0.26      0.18 o 
   7   8   2       76.90       65.01      0.96 o 
   8   8   2       28.50       26.04      0.64 o 
  -8   9   2        4.32       10.14      0.71 o 
  -7   9   2       33.52       30.33      0.89 o 
  -6   9   2       55.39       49.25      0.87 o 
  -5   9   2      193.40      169.65      2.09 o 
  -4   9   2      231.02      223.16      3.52 o 
  -3   9   2        5.06        4.81      0.55 o 
  -2   9   2      183.01      174.40      2.91 o 
  -1   9   2      137.95      137.68      3.08 o 
   0   9   2       21.89       24.60      0.92 o 
   1   9   2      673.15      659.39      8.28 o 
   2   9   2      112.66      110.83      1.87 o 
   3   9   2       64.88       52.14      1.27 o 
   4   9   2       52.29       49.33      0.85 o 
   5   9   2        2.99        2.63      0.27 o 
   6   9   2        1.71        2.36      0.22 o 
   7   9   2       90.83       98.82      1.61 o 
   8   9   2        6.11        4.53      0.43 o 
  -8  10   2      120.77      119.79      2.18 o 
  -7  10   2      330.44      313.72      4.18 o 
  -6  10   2       18.10       15.34      0.61 o 
  -5  10   2       40.18       38.67      0.88 o 
  -4  10   2       21.11       21.15      0.62 o 
  -3  10   2       26.01       30.12      0.77 o 
  -2  10   2      237.56      234.08      5.81 o 
  -1  10   2        3.16        4.33      0.71 o 
   1  10   2       66.43       64.34      1.42 o 
   2  10   2        2.42        3.45      0.36 o 
   3  10   2      192.42      191.30      2.32 o 
   4  10   2        4.65        6.06      0.44 o 
   5  10   2       17.29       19.77      0.66 o 
   6  10   2       10.32       10.44      0.41 o 
   7  10   2       53.90       51.33      1.19 o 
  -7  11   2       68.63       64.00      1.70 o 
  -6  11   2        2.30        2.83      0.40 o 
  -5  11   2       65.00       65.87      1.35 o 
  -4  11   2       35.10       33.04      0.94 o 
  -3  11   2       32.95       33.82      0.95 o 
  -2  11   2       13.78       14.02      0.84 o 
  -1  11   2       12.84       13.03      0.83 o 
   0  11   2       75.39       79.63      2.66 o 
   1  11   2      134.33      128.95      3.68 o 
   2  11   2      186.22      188.75      2.44 o 
   3  11   2       40.02       43.00      1.15 o 
   4  11   2      122.53      122.59      1.73 o 
   5  11   2        7.34        4.55      0.38 o 
   6  11   2        0.15        0.12      0.27 o 
  -6  12   2       62.36       68.30      2.11 o 
  -5  12   2        0.29        0.00      0.49 o 
  -4  12   2        2.17        1.10      0.34 o 
  -3  12   2      107.75      107.14      2.24 o 
  -2  12   2       47.18       48.27      2.23 o 
  -1  12   2       64.41       64.14      2.29 o 
   0  12   2      126.74      123.28      3.51 o 
   1  12   2       31.80       30.02      1.50 o 
   2  12   2        1.33        1.58      0.29 o 
   3  12   2       22.90       22.04      0.63 o 
   4  12   2       87.01       97.54      1.41 o 
   5  12   2       10.14       12.79      0.61 o 
  -3  13   2       89.91       92.75      2.69 o 
  -2  13   2       26.67       29.00      1.00 o 
  -1  13   2      182.85      196.80      4.89 o 
   0  13   2      210.44      224.69      5.41 o 
   1  13   2        0.08        0.68      0.51 o 
   2  13   2       22.70       24.05      1.24 o 
   3  13   2       88.44       88.99      1.75 o 
   4  13   2        0.32        1.22      0.28 o 
 -11   0   3        9.95       11.91      0.74 o 
  -7   0   3        6.24        4.76      1.09 o 
  -5   0   3     2215.58     2220.23     60.09 o 
  -3   0   3      294.81      289.75      5.13 o 
  -1   0   3     2464.02     2861.05     84.86 o 
   1   0   3     2406.29     2617.07     77.76 o 
   3   0   3      165.91      174.85      6.08 o 
   5   0   3      262.38      253.92      5.41 o 
   9   0   3        1.42        1.54      0.24 o 
 -11   1   3       12.63       12.11      0.42 o 
 -10   1   3      126.49      127.85      1.89 o 
  -9   1   3        7.90        8.73      1.35 o 
  -8   1   3       64.37       58.19      2.77 o 
  -7   1   3      260.90      224.75      4.01 o 
  -6   1   3       18.93       16.71      0.66 o 
  -5   1   3      458.08      462.48      9.88 o 
  -4   1   3      409.09      433.47      9.17 o 
  -3   1   3     1206.07     1193.28     20.11 o 
  -2   1   3       23.81       29.87      0.80 o 
  -1   1   3      273.02      345.11      7.62 o 
   0   1   3      499.13      589.84     12.72 o 
   1   1   3     3517.00     3830.21     65.20 o 
   2   1   3      335.93      363.47      4.99 o 
   3   1   3      736.21      723.08      9.71 o 
   4   1   3      651.86      653.73      9.90 o 
   5   1   3        3.43        4.25      0.39 o 
   6   1   3        0.17        0.71      0.26 o 
   7   1   3       15.41       16.74      1.17 o 
   8   1   3      257.24      263.16      2.75 o 
   9   1   3      163.03      177.12      1.89 o 
  10   1   3       32.37       40.08      0.74 o 
 -11   2   3       27.48       29.86      0.74 o 
 -10   2   3       10.93       10.47      0.61 o 
  -9   2   3      180.64      181.53      2.61 o 
  -8   2   3       47.08       44.31      1.92 o 
  -7   2   3      137.63      123.10      1.97 o 
  -6   2   3       42.82       46.84      1.82 o 
  -5   2   3      761.66      828.63     11.66 o 
  -4   2   3        1.32        1.29      0.24 o 
  -3   2   3       37.12       39.00      0.98 o 
  -2   2   3      619.26      684.95     11.69 o 
  -1   2   3      376.60      384.58      5.80 o 
   0   2   3      216.50      231.57      3.52 o 
   1   2   3      310.01      334.14      5.14 o 
   2   2   3      840.10      897.49     13.31 o 
   3   2   3      268.94      260.76      4.15 o 
   4   2   3       19.69       26.53      0.81 o 
   5   2   3      511.19      480.51      5.32 o 
   6   2   3      179.99      173.08      2.39 o 
   7   2   3       68.91       65.74      1.58 o 
   8   2   3       41.34       41.14      0.74 o 
   9   2   3        0.21        1.40      0.24 o 
  10   2   3       70.95       74.22      1.14 o 
 -11   3   3       10.82       13.24      0.54 o 
 -10   3   3       60.23       58.53      1.07 o 
  -9   3   3        4.06        5.04      0.47 o 
  -8   3   3      490.37      471.80      8.18 o 
  -7   3   3      526.81      488.80      6.60 o 
  -6   3   3       17.72       23.00      0.61 o 
  -5   3   3      369.12      346.40      5.15 o 
  -4   3   3        7.83        6.10      0.43 o 
  -3   3   3      247.46      212.98      3.62 o 
  -2   3   3       95.31       91.45      2.02 o 
  -1   3   3      929.38      960.05     14.13 o 
   0   3   3      323.44      315.83      4.29 o 
   1   3   3      246.32      265.29      3.30 o 
   2   3   3      349.72      333.99      5.04 o 
   3   3   3       88.87       99.19      4.67 o 
   4   3   3        3.89        6.74      1.05 o 
   5   3   3        0.20        0.82      0.19 o 
   6   3   3      110.63      113.87      1.62 o 
   7   3   3        0.20        0.60      0.25 o 
   8   3   3       31.61       32.49      0.95 o 
   9   3   3       39.56       44.89      1.54 o 
  10   3   3       29.99       28.24      0.62 o 
 -11   4   3        8.81        8.03      0.47 o 
 -10   4   3        0.01        0.28      0.49 o 
  -9   4   3      386.39      408.15      4.57 o 
  -8   4   3       19.30       20.95      0.63 o 
  -7   4   3        0.08        1.07      0.94 o 
  -6   4   3     1551.45     1447.45     14.88 o 
  -5   4   3        1.56        2.91      0.35 o 
  -4   4   3       11.57       17.09      0.79 o 
  -3   4   3      568.58      569.46      9.32 o 
  -2   4   3      464.34      486.56      9.99 o 
  -1   4   3        8.96        7.61      0.42 o 
   0   4   3      303.22      317.99      4.32 o 
   1   4   3       19.97       21.26      0.49 o 
   2   4   3        0.06        1.64      0.24 o 
   3   4   3       72.28       66.35      1.37 o 
   4   4   3        3.94        5.43      0.54 o 
   5   4   3        4.13        2.81      0.29 o 
   6   4   3        0.49        1.85      0.57 o 
   7   4   3       16.24       13.68      0.60 o 
   8   4   3       37.72       40.74      1.16 o 
   9   4   3       41.29       44.48      1.63 o 
  10   4   3       48.76       56.30      1.53 o 
 -10   5   3      165.62      164.44      3.26 o 
  -9   5   3        7.31        8.68      0.42 o 
  -8   5   3       62.25       62.87      1.01 o 
  -7   5   3      161.60      140.94      2.13 o 
  -6   5   3      785.37      719.05     12.20 o 
  -5   5   3        2.69        2.70      0.39 o 
  -4   5   3        0.01        1.96      0.43 o 
  -3   5   3       34.56       28.48      0.95 o 
  -2   5   3      391.73      424.90     10.32 o 
  -1   5   3      361.89      379.42     12.17 o 
   0   5   3     1174.29     1254.21     18.20 o 
   1   5   3      421.90      431.58      7.52 o 
   2   5   3      226.58      202.04      3.25 o 
   3   5   3        0.02        1.59      0.67 o 
   4   5   3      198.86      206.44      2.36 o 
   5   5   3        1.21        1.87      0.26 o 
   6   5   3       27.92       26.68      0.78 o 
   7   5   3       64.40       61.47      1.25 o 
   8   5   3       40.62       38.08      0.92 o 
   9   5   3       29.40       28.06      1.38 o 
 -10   6   3      149.58      166.52      2.81 o 
  -9   6   3       41.99       42.54      0.74 o 
  -8   6   3        1.12        1.53      0.45 o 
  -7   6   3       17.50       15.98      0.51 o 
  -6   6   3       61.18       53.48      1.46 o 
  -5   6   3      287.99      267.74      3.69 o 
  -4   6   3      583.73      540.34      8.35 o 
  -3   6   3       43.28       34.57      1.09 o 
  -2   6   3      171.43      170.64      4.01 o 
  -1   6   3        8.77        5.11      0.53 o 
   0   6   3      455.41      498.41     10.38 o 
   1   6   3      122.81      114.53      2.47 o 
   2   6   3      276.17      260.98      5.86 o 
   3   6   3       25.60       26.86      0.77 o 
   4   6   3      205.70      193.16      3.84 o 
   5   6   3      162.60      165.22      2.34 o 
   6   6   3        0.19        0.21      0.25 o 
   7   6   3        5.22        6.85      0.41 o 
   8   6   3        0.41        0.54      0.25 o 
   9   6   3        0.47        2.01      0.33 o 
 -10   7   3       76.64       93.58      2.45 o 
  -9   7   3        0.80        1.27      0.28 o 
  -8   7   3        3.59        3.71      0.27 o 
  -7   7   3      104.80      101.66      1.33 o 
  -6   7   3      455.79      463.68      9.18 o 
  -5   7   3       12.39       11.43      0.62 o 
  -4   7   3      340.08      311.40      4.19 o 
  -3   7   3       57.51       64.03      1.38 o 
  -2   7   3      641.00      636.29     13.16 o 
  -1   7   3      133.87      130.12      4.48 o 
   0   7   3      117.58      115.02      3.03 o 
   1   7   3        2.98        5.81      0.69 o 
   2   7   3       91.55       85.57      1.93 o 
   3   7   3       17.98       20.07      0.72 o 
   4   7   3        4.49        4.67      0.44 o 
   5   7   3       33.77       32.67      0.93 o 
   6   7   3        4.92        6.08      0.45 o 
   7   7   3       30.00       32.20      0.71 o 
   8   7   3       10.90       10.90      1.00 o 
   9   7   3       35.16       47.83      1.37 o 
  -9   8   3      103.31      107.09      2.05 o 
  -8   8   3       12.64       13.24      0.40 o 
  -7   8   3       10.70       10.65      0.39 o 
  -6   8   3      407.63      379.35      3.40 o 
  -5   8   3        5.01        4.69      0.51 o 
  -4   8   3       33.18       35.08      1.28 o 
  -3   8   3        5.48        5.50      0.63 o 
  -2   8   3       47.85       49.87      1.20 o 
  -1   8   3        8.99        7.70      0.59 o 
   0   8   3        1.62        2.35      0.37 o 
   1   8   3       44.12       37.17      0.91 o 
   2   8   3       55.05       52.97      1.14 o 
   3   8   3        8.90        8.98      0.60 o 
   4   8   3       30.87       27.89      1.07 o 
   5   8   3       17.31       20.15      0.48 o 
   6   8   3        9.60       10.76      0.36 o 
   7   8   3       46.10       40.21      0.69 o 
   8   8   3       85.89       88.72      1.80 o 
  -9   9   3        3.76        5.88      0.68 o 
  -8   9   3       55.23       67.98      1.56 o 
  -7   9   3        8.17        9.31      0.71 o 
  -6   9   3       35.33       33.54      0.72 o 
  -5   9   3        9.84       11.44      0.56 o 
  -4   9   3        0.95        1.43      0.44 o 
  -3   9   3      143.00      126.74      3.61 o 
  -2   9   3       20.57       18.56      1.02 o 
  -1   9   3        0.14        0.45      0.33 o 
   0   9   3      385.22      371.75      4.93 o 
   1   9   3      116.16      105.85      1.80 o 
   2   9   3      340.15      314.60      5.41 o 
   3   9   3        0.40        0.81      0.31 o 
   4   9   3      107.38       98.94      1.25 o 
   5   9   3        1.94        3.42      0.25 o 
   6   9   3      169.16      160.81      1.56 o 
   7   9   3      143.38      150.07      3.48 o 
  -8  10   3       77.35       81.74      1.65 o 
  -7  10   3       35.79       33.17      1.02 o 
  -6  10   3      117.47      117.95      1.70 o 
  -5  10   3       50.82       43.55      1.12 o 
  -4  10   3      148.51      139.53      1.92 o 
  -3  10   3       59.21       56.33      1.13 o 
  -2  10   3        3.26        2.58      0.79 o 
  -1  10   3      247.71      227.75      5.67 o 
   0  10   3       73.42       72.75      3.25 o 
   1  10   3       11.84       15.11      0.75 o 
   2  10   3      175.43      170.79      2.48 o 
   3  10   3       43.16       43.94      0.93 o 
   4  10   3       42.37       39.21      0.87 o 
   5  10   3        2.57        2.84      0.32 o 
   6  10   3        9.31        8.95      0.58 o 
   7  10   3        2.08        1.68      0.23 o 
  -7  11   3      159.47      183.50      4.40 o 
  -6  11   3        8.56        5.85      0.50 o 
  -5  11   3       44.61       41.29      1.03 o 
  -4  11   3       15.71       15.58      0.77 o 
  -3  11   3        0.20        0.68      0.91 o 
  -2  11   3       58.16       50.27      1.73 o 
  -1  11   3       34.79       35.51      1.19 o 
   0  11   3        5.49        4.95      0.53 o 
   1  11   3      311.87      301.82      4.66 o 
   2  11   3        8.56       10.26      0.52 o 
   3  11   3        1.97        2.42      0.31 o 
   4  11   3      119.92      121.94      1.71 o 
   5  11   3        4.68        3.81      0.44 o 
   6  11   3        0.69        2.54      0.32 o 
  -6  12   3       13.34       13.88      1.06 o 
  -5  12   3        9.99        8.51      1.03 o 
  -4  12   3        0.03        0.29      0.37 o 
  -3  12   3       16.53       19.33      0.88 o 
  -2  12   3       35.48       33.12      1.12 o 
  -1  12   3       10.27       12.70      1.10 o 
   0  12   3        5.48        5.69      0.90 o 
   1  12   3        7.23        5.84      0.64 o 
   2  12   3       17.05       18.93      0.82 o 
   3  12   3        4.62        3.99      0.38 o 
   4  12   3        7.87       11.67      1.52 o 
   5  12   3        0.47        0.46      0.45 o 
  -5  13   3       34.48       46.28      1.58 o 
  -4  13   3        1.01        1.51      0.54 o 
  -3  13   3        0.46        0.28      0.50 o 
  -2  13   3       38.19       45.20      1.74 o 
  -1  13   3       36.03       38.25      1.61 o 
   0  13   3      148.36      159.96      4.09 o 
   1  13   3       31.10       38.27      1.56 o 
   2  13   3       15.41       18.35      0.73 o 
   3  13   3        0.18        0.37      0.26 o 
   4  13   3       12.28       14.37      0.77 o 
  -2  14   3       40.38       46.55      1.60 o 
  -1  14   3       32.46       38.28      1.41 o 
   0  14   3       96.54      113.35      2.93 o 
   1  14   3       33.01       37.90      1.37 o 
 -10   0   4      453.29      477.96      9.64 o 
  -8   0   4       18.29       10.85      0.97 o 
  -6   0   4      130.10      108.44      4.14 o 
  -4   0   4     9551.57    10697.13    261.37 o 
  -2   0   4      197.45      215.95      4.85 o 
   0   0   4      402.37      459.25      9.80 o 
   2   0   4     5053.79     5723.92    169.56 o 
   4   0   4       92.74       72.18      2.32 o 
   8   0   4      718.81      732.24      9.13 o 
 -11   1   4       31.82       37.40      0.77 o 
 -10   1   4       22.12       21.93      0.67 o 
  -9   1   4      251.34      243.52      3.18 o 
  -8   1   4        2.11        2.43      0.84 o 
  -7   1   4        1.37        1.36      0.32 o 
  -6   1   4      722.41      727.40     13.72 o 
  -4   1   4       92.98       80.21      1.77 o 
  -3   1   4      166.22      183.11      4.56 o 
  -2   1   4      198.31      218.61      3.06 o 
  -1   1   4      624.07      676.13     11.68 o 
   0   1   4      312.50      344.49      5.92 o 
   1   1   4     1235.55     1329.31     19.57 o 
   2   1   4      922.31     1047.00     15.55 o 
   3   1   4      409.82      445.12      6.92 o 
   4   1   4      365.00      377.21     18.07 o 
   5   1   4      395.63      376.99      7.05 o 
   6   1   4       18.99       19.96      1.14 o 
   7   1   4      211.98      205.89      5.62 o 
   8   1   4      218.13      219.43      2.37 o 
   9   1   4       12.59       10.62      0.38 o 
 -11   2   4      187.31      184.48      2.93 o 
 -10   2   4      181.68      188.06      2.56 o 
  -9   2   4       48.50       50.29      1.11 o 
  -8   2   4     1491.66     1450.56     32.27 o 
  -7   2   4        0.78        0.67      0.35 o 
  -6   2   4      123.40      128.89      1.98 o 
  -5   2   4      163.22      196.65      3.24 o 
  -4   2   4      324.92      306.39      4.70 o 
  -3   2   4       19.89       31.68      0.79 o 
  -2   2   4     3141.55     3551.39     45.08 o 
  -1   2   4       68.99       72.64      1.11 o 
   0   2   4     7562.57     8924.37    111.63 o 
   1   2   4     2411.97     2665.76     30.89 o 
   2   2   4     1208.57     1343.85     19.86 o 
   3   2   4     2308.02     2543.13     44.31 o 
   4   2   4     1512.11     1539.49     37.25 o 
   5   2   4        0.51        0.26      0.22 o 
   6   2   4      577.45      616.87      9.38 o 
   7   2   4      158.92      172.02      3.35 o 
   8   2   4      564.05      573.09     10.09 o 
   9   2   4      189.59      202.80      3.09 o 
 -11   3   4       59.73       58.18      0.95 o 
 -10   3   4       13.17       12.17      0.49 o 
  -9   3   4       79.98       81.05      1.87 o 
  -8   3   4      624.92      613.35      8.19 o 
  -7   3   4       29.83       29.12      0.83 o 
  -6   3   4      418.05      401.43      4.39 o 
  -5   3   4      268.61      280.29      4.97 o 
  -4   3   4       54.97       58.29      1.22 o 
  -3   3   4     1560.24     1735.01     42.93 o 
  -2   3   4      481.85      541.90      7.92 o 
  -1   3   4      133.64      150.92      2.02 o 
   0   3   4        1.14        5.66      0.48 o 
   1   3   4      814.16      962.25     11.36 o 
   2   3   4      282.88      288.20      4.47 o 
   3   3   4      686.98      708.60     14.84 o 
   4   3   4      184.29      183.22      3.09 o 
   5   3   4        9.76       11.56      0.41 o 
   6   3   4     1155.73     1116.90     13.78 o 
   7   3   4        0.21        1.18      0.54 o 
   8   3   4        0.67        1.72      0.42 o 
   9   3   4      157.57      167.69      2.80 o 
 -11   4   4       13.93       14.96      0.39 o 
 -10   4   4        3.42        3.62      0.38 o 
  -9   4   4       64.82       62.91      1.04 o 
  -8   4   4      153.14      145.46      1.82 o 
  -7   4   4      284.11      281.13      3.79 o 
  -6   4   4      276.38      251.74      3.12 o 
  -5   4   4      206.27      203.64      3.24 o 
  -4   4   4        1.07        1.46      0.57 o 
  -3   4   4        4.04        8.11      0.52 o 
  -2   4   4        4.89        4.94      0.52 o 
  -1   4   4      580.30      694.26     10.30 o 
   0   4   4      465.22      510.29      6.16 o 
   1   4   4       99.42      123.52      1.74 o 
   2   4   4      484.66      500.82      6.62 o 
   3   4   4       18.49       17.94      2.09 o 
   4   4   4      503.18      493.41      4.99 o 
   5   4   4      129.89      135.94      1.88 o 
   6   4   4      152.26      142.30      2.87 o 
   7   4   4      194.24      185.05      4.48 o 
   8   4   4       16.08       18.65      1.15 o 
   9   4   4       65.23       63.82      1.33 o 
 -10   5   4        4.63        4.27      0.40 o 
  -9   5   4       30.35       35.03      0.78 o 
  -8   5   4       49.79       48.85      0.87 o 
  -7   5   4     1901.73     1885.12     24.80 o 
  -6   5   4      295.33      279.41      4.58 o 
  -5   5   4      336.55      321.38      5.28 o 
  -4   5   4       17.08       16.57      0.80 o 
  -3   5   4       45.76       43.34      1.69 o 
  -2   5   4      618.23      602.89     10.39 o 
  -1   5   4      214.44      219.26      4.16 o 
   0   5   4      249.92      221.18      3.65 o 
   1   5   4       31.64       29.76      1.29 o 
   2   5   4       27.65       28.01      0.90 o 
   3   5   4      331.86      334.77      4.09 o 
   4   5   4     1486.61     1451.26     13.32 o 
   5   5   4     1517.62     1531.58     16.11 o 
   6   5   4      372.65      359.62      4.34 o 
   7   5   4      169.07      158.88      2.57 o 
   8   5   4       29.91       27.82      1.29 o 
   9   5   4       13.04       12.95      0.59 o 
 -10   6   4       28.57       33.53      0.88 o 
  -9   6   4        3.64        2.84      0.27 o 
  -8   6   4        6.83        7.10      0.36 o 
  -7   6   4     1019.21      972.27      9.71 o 
  -6   6   4      450.74      444.13      6.77 o 
  -5   6   4      470.62      425.84      5.57 o 
  -4   6   4      305.46      283.78      3.51 o 
  -3   6   4      613.02      635.26     13.15 o 
  -2   6   4       65.29       71.67      2.15 o 
  -1   6   4     2005.84     2109.34     34.77 o 
   0   6   4      245.97      282.62      6.28 o 
   1   6   4     1136.49     1208.55     24.21 o 
   2   6   4        0.13        1.11      0.28 o 
   3   6   4      110.60      111.63      1.59 o 
   4   6   4      389.80      387.05      4.00 o 
   5   6   4      206.61      217.88      3.22 o 
   6   6   4       20.50       19.59      0.54 o 
   7   6   4       98.26       96.08      1.44 o 
   8   6   4       40.44       46.67      1.18 o 
 -10   7   4        2.57        2.93      0.47 o 
  -9   7   4      100.69      104.14      2.48 o 
  -8   7   4       32.08       31.74      0.59 o 
  -7   7   4       23.71       24.11      0.55 o 
  -6   7   4       34.31       36.55      0.87 o 
  -5   7   4     1860.76     1748.28     20.98 o 
  -4   7   4      360.46      340.23      5.08 o 
  -3   7   4        3.13        2.08      0.32 o 
  -2   7   4       83.98       82.43      1.46 o 
  -1   7   4      155.79      156.46      4.35 o 
   0   7   4      291.36      290.38      3.93 o 
   1   7   4      103.85      119.71      1.66 o 
   2   7   4      574.37      584.65      7.42 o 
   3   7   4     1401.18     1361.15     16.46 o 
   4   7   4      180.37      183.84      2.57 o 
   5   7   4       90.15       80.50      0.95 o 
   6   7   4        0.88        1.12      0.25 o 
   7   7   4       73.12       71.68      1.13 o 
   8   7   4       21.10       22.09      0.72 o 
  -9   8   4      150.68      160.71      2.78 o 
  -8   8   4       90.04       88.50      1.11 o 
  -7   8   4       73.34       75.01      0.99 o 
  -6   8   4       10.99       10.68      0.43 o 
  -5   8   4      573.01      546.68      6.54 o 
  -4   8   4      177.98      163.76      3.15 o 
  -3   8   4       26.71       27.65      1.07 o 
  -2   8   4       37.75       34.71      1.09 o 
  -1   8   4       94.42       88.11      1.89 o 
   0   8   4        1.49        1.02      0.30 o 
   1   8   4       20.09       21.00      0.75 o 
   2   8   4      801.00      720.00      9.02 o 
   3   8   4      911.20      875.31     11.87 o 
   4   8   4        0.05        1.10      0.38 o 
   5   8   4        4.16        2.95      0.23 o 
   6   8   4        5.84        7.71      0.37 o 
   7   8   4       19.45       17.99      0.67 o 
   8   8   4        3.77        4.12      0.57 o 
  -9   9   4       51.64       67.73      1.92 o 
  -8   9   4       53.82       62.44      1.46 o 
  -7   9   4      108.33      111.62      1.46 o 
  -6   9   4       32.52       32.21      1.09 o 
  -5   9   4      274.47      262.47      3.24 o 
  -4   9   4        5.73        7.49      0.56 o 
  -3   9   4     1494.05     1478.50     22.49 o 
  -2   9   4      455.61      419.17      9.61 o 
  -1   9   4       34.00       31.50      1.58 o 
   0   9   4      189.47      171.35      3.55 o 
   1   9   4      534.49      545.34      7.65 o 
   2   9   4       68.37       62.16      1.02 o 
   3   9   4      117.07      125.29      1.50 o 
   4   9   4       15.19       11.24      0.40 o 
   5   9   4      100.64       97.08      1.16 o 
   6   9   4       11.81       10.71      0.47 o 
   7   9   4       20.15       12.87      0.86 o 
  -8  10   4      103.04      128.50      2.65 o 
  -7  10   4       29.93       31.98      1.03 o 
  -6  10   4        8.89       10.71      0.65 o 
  -5  10   4       76.18       75.26      1.40 o 
  -4  10   4      326.23      306.30      3.66 o 
  -3  10   4      642.69      635.93      8.06 o 
  -2  10   4      170.56      153.28      2.33 o 
  -1  10   4       22.63       19.96      0.65 o 
   0  10   4      623.86      585.63      5.95 o 
   1  10   4        0.60        1.38      0.51 o 
   2  10   4        8.09        7.88      0.51 o 
   3  10   4      130.42      134.10      1.94 o 
   4  10   4      104.28       99.73      1.32 o 
   5  10   4       38.78       41.06      0.79 o 
   6  10   4       14.36       18.83      0.69 o 
  -7  11   4       70.10       79.06      2.31 o 
  -6  11   4       11.17       15.34      1.20 o 
  -5  11   4       41.13       40.77      1.00 o 
  -4  11   4       25.61       22.35      0.60 o 
  -3  11   4      385.11      377.54      6.20 o 
  -2  11   4      118.99      110.98      2.86 o 
  -1  11   4       92.59       91.97      2.48 o 
   0  11   4       73.00       74.56      1.97 o 
   1  11   4      307.80      308.98      5.09 o 
   2  11   4      190.66      175.56      2.27 o 
   3  11   4      263.42      274.84      3.36 o 
   4  11   4       16.85       18.19      0.55 o 
   5  11   4        6.37        6.90      0.50 o 
  -6  12   4      112.32      138.84      3.44 o 
  -5  12   4        2.04        3.38      0.62 o 
  -4  12   4       36.88       33.55      1.45 o 
  -3  12   4        0.00        1.12      0.39 o 
  -2  12   4       51.96       56.84      1.59 o 
  -1  12   4      918.71      946.32     14.24 o 
   0  12   4      142.76      147.47      2.76 o 
   1  12   4       16.79       18.46      1.17 o 
   2  12   4        3.90        3.73      0.43 o 
   3  12   4       44.57       53.22      1.28 o 
   4  12   4       80.75      104.65      1.94 o 
  -4  13   4      104.47      112.99      2.96 o 
  -3  13   4       34.51       41.39      1.63 o 
  -2  13   4       58.54       61.16      2.04 o 
  -1  13   4       67.05       79.50      2.45 o 
   0  13   4       23.72       22.94      1.21 o 
   1  13   4       28.91       25.96      0.84 o 
   2  13   4        0.78        0.98      0.28 o 
   3  13   4      129.21      144.50      2.43 o 
 -11   0   5       43.19       48.69      1.54 o 
  -9   0   5       34.81       33.25      1.78 o 
  -7   0   5        0.26        0.63      0.47 o 
  -5   0   5        0.34        0.52      1.30 o 
  -3   0   5       33.90       49.58      1.29 o 
  -1   0   5      301.73      331.97      5.79 o 
   1   0   5     2224.95     2464.54     50.43 o 
   3   0   5        0.35        1.59      0.36 o 
   5   0   5      604.88      567.42     11.85 o 
   7   0   5     1046.31     1073.46     13.19 o 
   9   0   5       73.75       91.98      2.22 o 
 -11   1   5        2.74        3.02      0.30 o 
 -10   1   5      348.97      363.28      4.50 o 
  -9   1   5        2.74        4.11      0.41 o 
  -8   1   5        2.35        2.55      0.38 o 
  -7   1   5       15.02       17.52      0.73 o 
  -6   1   5      557.07      531.17      8.12 o 
  -5   1   5      813.35      843.61     17.42 o 
  -4   1   5      541.20      593.16     10.04 o 
  -3   1   5       16.16       10.38      0.47 o 
  -1   1   5        5.99        5.42      0.60 o 
   0   1   5      305.51      350.15      5.38 o 
   1   1   5      119.20      147.05      3.04 o 
   2   1   5      861.52      943.71     20.56 o 
   3   1   5      385.45      345.26      9.13 o 
   4   1   5      204.40      198.36      3.16 o 
   5   1   5       93.78       91.90      2.11 o 
   6   1   5      293.23      292.24      7.69 o 
   7   1   5       20.54       19.87      0.60 o 
   8   1   5      189.05      190.99      1.85 o 
   9   1   5       50.39       51.75      1.01 o 
 -11   2   5       22.90       23.19      0.64 o 
 -10   2   5       25.96       23.39      0.65 o 
  -9   2   5       26.18       24.48      0.68 o 
  -8   2   5      296.13      284.82      3.88 o 
  -7   2   5       41.55       36.08      1.01 o 
  -6   2   5       28.43       28.70      0.60 o 
  -5   2   5       95.70       85.20      2.53 o 
  -4   2   5      425.90      473.58      8.13 o 
  -3   2   5      217.30      207.11      3.83 o 
  -2   2   5       64.94       55.11      0.96 o 
  -1   2   5      223.03      244.07      3.44 o 
   0   2   5      662.23      754.62      9.82 o 
   1   2   5     1438.73     1607.80     20.46 o 
   2   2   5      776.20      842.50     14.31 o 
   3   2   5      249.93      267.38     11.31 o 
   4   2   5      538.06      534.42      6.77 o 
   5   2   5      588.67      549.21      6.97 o 
   6   2   5      129.21      135.45      2.80 o 
   7   2   5       46.98       47.32      0.89 o 
   8   2   5       30.31       30.35      0.76 o 
   9   2   5       48.19       52.65      1.07 o 
 -11   3   5       37.79       36.27      0.94 o 
 -10   3   5       32.48       35.98      0.76 o 
  -9   3   5      124.48      122.53      1.89 o 
  -8   3   5        1.51        2.16      0.35 o 
  -7   3   5        9.65       10.55      0.50 o 
  -6   3   5      273.96      287.88      3.47 o 
  -5   3   5        2.17        3.34      0.38 o 
  -4   3   5     1142.89     1164.35     22.62 o 
  -3   3   5      658.51      727.72     12.11 o 
  -2   3   5      604.30      691.80     11.49 o 
  -1   3   5       18.37       25.65      0.67 o 
   0   3   5       24.62       35.78      0.82 o 
   1   3   5       88.99       86.34      1.37 o 
   2   3   5      829.61      900.01     15.13 o 
   3   3   5      233.90      232.91      2.97 o 
   4   3   5        6.30        9.25      0.40 o 
   5   3   5       11.91       10.58      0.45 o 
   6   3   5      510.98      502.19      8.92 o 
   7   3   5        0.38        0.45      0.32 o 
   9   3   5       11.27       13.16      0.52 o 
 -11   4   5       25.07       26.18      1.07 o 
 -10   4   5       23.32       23.13      0.66 o 
  -9   4   5       80.08       75.11      1.15 o 
  -8   4   5       91.69       88.90      1.55 o 
  -7   4   5      308.35      308.92      4.51 o 
  -6   4   5        1.16        1.48      0.29 o 
  -5   4   5      286.45      266.11      3.57 o 
  -4   4   5        2.70        2.93      0.41 o 
  -3   4   5       71.42       82.46      2.35 o 
  -2   4   5        0.34        2.08      0.28 o 
  -1   4   5      103.22      103.97      1.71 o 
   0   4   5      183.79      194.47      2.61 o 
   1   4   5      548.31      581.41      8.43 o 
   2   4   5      308.46      320.95      4.85 o 
   3   4   5       23.50       28.10      0.59 o 
   4   4   5      493.26      485.59      5.19 o 
   5   4   5      394.02      397.21      5.06 o 
   6   4   5       25.59       32.09      1.58 o 
   7   4   5      126.84      132.20      3.88 o 
 -10   5   5       34.02       38.24      1.05 o 
  -9   5   5       35.13       38.70      0.81 o 
  -8   5   5      123.16      121.05      1.36 o 
  -7   5   5       22.92       25.66      0.72 o 
  -6   5   5       19.50       19.70      0.74 o 
  -5   5   5      183.40      171.49      3.14 o 
  -4   5   5      265.31      267.06      3.65 o 
  -3   5   5       86.74       95.37      2.68 o 
  -2   5   5      590.58      628.46     20.81 o 
  -1   5   5      192.67      218.38      5.01 o 
   0   5   5      146.92      129.35      7.48 o 
   1   5   5        2.52        3.13      0.38 o 
   2   5   5      195.43      193.87      1.96 o 
   3   5   5       52.68       50.59      0.81 o 
   4   5   5     1096.37     1105.86     12.59 o 
   5   5   5        5.73        5.19      0.48 o 
   6   5   5      439.66      431.18      5.08 o 
   7   5   5       35.68       37.96      3.27 o 
   8   5   5       10.67       10.04      0.84 o 
 -10   6   5        2.61        1.78      0.24 o 
  -9   6   5       18.24       15.99      0.51 o 
  -8   6   5      204.93      203.55      2.39 o 
  -7   6   5      142.87      136.57      1.76 o 
  -6   6   5      791.12      776.04     17.56 o 
  -5   6   5        0.21        0.48      0.45 o 
  -4   6   5        2.22        1.83      0.32 o 
  -3   6   5       68.29       65.93      1.27 o 
  -2   6   5      292.45      279.58      3.48 o 
  -1   6   5       13.27       10.90      0.65 o 
   0   6   5      669.56      703.65     10.55 o 
   1   6   5        1.86        1.88      0.23 o 
   2   6   5     1135.35     1109.69     11.90 o 
   3   6   5      361.73      370.61      4.30 o 
   4   6   5       11.92       15.95      0.79 o 
   5   6   5      202.92      212.55      3.17 o 
   6   6   5        2.05        2.21      0.23 o 
   7   6   5        8.22        9.57      0.54 o 
   8   6   5       10.44       13.33      1.18 o 
  -9   7   5       19.18       20.91      0.58 o 
  -8   7   5       60.05       56.61      0.88 o 
  -7   7   5       25.74       28.05      0.60 o 
  -6   7   5        3.66        6.78      2.80 o 
  -5   7   5        9.48       10.14      0.83 o 
  -4   7   5       38.66       33.54      0.93 o 
  -3   7   5       79.81       84.82      1.54 o 
  -2   7   5        5.81        6.05      0.47 o 
  -1   7   5        0.86        2.57      0.40 o 
   0   7   5       24.70       28.47      1.69 o 
   1   7   5       29.03       26.82      0.62 o 
   2   7   5      541.08      521.74      5.82 o 
   3   7   5      416.02      423.34      7.42 o 
   4   7   5      125.77      122.77      1.47 o 
   5   7   5        8.51       11.56      0.51 o 
   6   7   5      192.30      193.64      1.97 o 
   7   7   5      102.27      109.65      2.05 o 
  -9   8   5      117.12      114.18      3.93 o 
  -8   8   5        0.00        0.19      0.17 o 
  -7   8   5       17.05       14.15      0.45 o 
  -6   8   5       56.17       51.44      0.86 o 
  -5   8   5       26.01       26.96      0.78 o 
  -4   8   5       42.77       38.44      1.28 o 
  -3   8   5        2.85        2.80      0.41 o 
  -2   8   5       86.36       83.09      2.65 o 
  -1   8   5       11.96       12.53      0.74 o 
   0   8   5        5.39        5.18      0.58 o 
   1   8   5      185.69      192.35      2.62 o 
   2   8   5      291.09      279.21      3.59 o 
   3   8   5      547.17      527.73      4.60 o 
   4   8   5       29.82       33.75      0.68 o 
   5   8   5        7.23        7.73      0.37 o 
   6   8   5       42.52       47.18      0.79 o 
   7   8   5        8.07        9.16      0.50 o 
  -8   9   5       47.32       46.01      0.94 o 
  -7   9   5       20.12       19.75      0.60 o 
  -6   9   5        6.09        7.46      0.49 o 
  -5   9   5        3.82        3.92      0.38 o 
  -4   9   5      120.30      117.86      1.74 o 
  -3   9   5      342.59      322.43      7.42 o 
  -2   9   5       16.56       15.03      0.60 o 
  -1   9   5        0.24        3.79      0.57 o 
   0   9   5        3.22        3.87      0.62 o 
   1   9   5     1028.62      994.56     18.37 o 
   2   9   5      110.64      109.01      1.25 o 
   3   9   5       86.59       87.89      1.11 o 
   4   9   5       83.13       83.17      1.22 o 
   5   9   5        9.51       10.00      0.36 o 
   6   9   5       42.18       53.28      1.13 o 
  -8  10   5        1.94        4.02      0.62 o 
  -7  10   5       99.00      106.89      2.03 o 
  -6  10   5       44.60       46.88      1.31 o 
  -5  10   5      182.36      175.57      2.28 o 
  -4  10   5      106.15      102.61      1.54 o 
  -3  10   5       20.28       19.20      0.65 o 
  -2  10   5        7.96        7.90      0.46 o 
  -1  10   5      618.85      618.54      6.73 o 
   0  10   5       38.75       44.87      0.90 o 
   1  10   5      837.22      832.83     10.18 o 
   2  10   5        5.86        5.75      0.36 o 
   3  10   5        0.00        0.94      0.66 o 
   4  10   5       11.96       12.46      0.47 o 
   5  10   5       25.49       22.17      0.77 o 
   6  10   5        1.13        1.32      0.39 o 
  -7  11   5        0.00        0.31      0.48 o 
  -6  11   5       26.89       26.74      1.37 o 
  -5  11   5      106.36      103.61      3.12 o 
  -4  11   5        8.84        8.61      0.46 o 
  -3  11   5       21.85       22.74      0.97 o 
  -2  11   5        0.10        0.16      0.29 o 
  -1  11   5      198.65      192.83      2.82 o 
   0  11   5       93.55       96.41      2.06 o 
   1  11   5      139.73      151.40      2.82 o 
   2  11   5        0.28        0.32      0.45 o 
   3  11   5       88.30       91.05      1.87 o 
   4  11   5        0.09        0.19      0.22 o 
   5  11   5      206.63      249.72      7.18 o 
  -5  12   5       61.31       70.36      2.15 o 
  -4  12   5        0.13       -0.07      0.47 o 
  -3  12   5       56.25       62.54      2.13 o 
  -2  12   5        0.11        0.74      0.38 o 
  -1  12   5      283.74      293.04      7.74 o 
   0  12   5      151.34      166.83      2.96 o 
   1  12   5       18.14       21.23      0.81 o 
   2  12   5       25.30       29.85      0.91 o 
   3  12   5       47.88       63.02      1.03 o 
  -3  13   5       35.89       39.32      1.51 o 
  -2  13   5      134.43      146.98      3.68 o 
  -1  13   5      110.64      129.27      3.36 o 
   0  13   5       13.50       17.54      0.99 o 
   1  13   5        0.04       -0.11      0.24 o 
 -10   0   6      182.73      206.18      4.89 o 
  -8   0   6       31.56       31.29      1.34 o 
  -6   0   6       22.93       20.19      1.14 o 
  -4   0   6        0.17        0.78      0.47 o 
  -2   0   6       55.49       57.83      2.48 o 
   0   0   6       11.84       11.70      0.87 o 
   2   0   6       51.19       36.43      1.04 o 
   4   0   6        0.19        0.07      0.44 o 
   6   0   6        1.37        1.11      0.33 o 
   8   0   6        1.33        1.39      0.40 o 
 -11   1   6       87.77       88.60      1.30 o 
 -10   1   6      183.48      200.83      2.73 o 
  -9   1   6       64.60       66.77      1.47 o 
  -8   1   6        5.17        2.82      0.38 o 
  -7   1   6       53.18       47.12      1.76 o 
  -6   1   6       79.65       70.23      1.19 o 
  -5   1   6       10.30       21.01      0.50 o 
  -4   1   6        5.21        6.01      0.75 o 
  -3   1   6      250.28      304.96      4.66 o 
  -2   1   6      138.84      130.13      2.06 o 
  -1   1   6      143.03      161.33      2.79 o 
   0   1   6      150.04      165.71      5.63 o 
   1   1   6       50.92       63.78      2.79 o 
   2   1   6      104.57       98.29      1.37 o 
   3   1   6       13.95       10.24      0.66 o 
   4   1   6      420.92      390.56      5.68 o 
   5   1   6        0.24        0.71      0.31 o 
   6   1   6       17.06       16.89      0.57 o 
   7   1   6        4.62        5.28      0.30 o 
   8   1   6        2.74        1.66      0.28 o 
 -11   2   6        4.13        4.83      0.63 o 
 -10   2   6        0.12        0.47      0.27 o 
  -9   2   6       22.47       25.78      0.66 o 
  -8   2   6        0.42        0.71      0.34 o 
  -7   2   6        3.07        4.90      0.46 o 
  -6   2   6       18.09       16.09      0.48 o 
  -5   2   6      146.80      141.63      1.74 o 
  -4   2   6      163.62      159.45      3.05 o 
  -3   2   6       99.40       90.80      1.95 o 
  -2   2   6      552.63      571.01      9.85 o 
  -1   2   6       63.85       66.08      1.62 o 
   0   2   6       28.46       24.46      1.06 o 
   1   2   6        0.15        1.92      0.59 o 
   2   2   6      105.34       97.39      1.38 o 
   3   2   6       44.78       42.93      0.82 o 
   4   2   6      208.10      197.22      2.82 o 
   5   2   6        0.31        0.48      0.26 o 
   6   2   6       33.22       33.62      0.76 o 
   7   2   6        2.79        3.35      0.30 o 
   8   2   6       33.41       33.24      0.86 o 
 -10   3   6        0.65        1.08      0.21 o 
  -9   3   6      245.34      256.42      2.93 o 
  -8   3   6       47.78       48.95      0.93 o 
  -7   3   6       75.35       70.48      1.11 o 
  -6   3   6      304.37      312.90      4.87 o 
  -5   3   6       14.97       15.61      0.52 o 
  -4   3   6        3.71        5.65      0.38 o 
  -3   3   6        0.00        2.89      1.60 o 
  -2   3   6       12.73       19.42      3.23 o 
  -1   3   6      364.81      433.33      7.32 o 
   0   3   6      133.46      127.45      2.54 o 
   1   3   6       46.48       59.04      0.92 o 
   2   3   6       19.01       18.86      0.48 o 
   3   3   6      152.75      139.65      1.55 o 
   4   3   6       55.72       50.75      0.96 o 
   5   3   6       37.23       38.31      0.96 o 
   6   3   6      112.51      106.26      1.67 o 
   8   3   6        6.22        6.44      0.48 o 
 -10   4   6       18.13       20.21      0.60 o 
  -9   4   6        2.43        2.47      0.27 o 
  -8   4   6      171.36      169.84      2.13 o 
  -7   4   6      131.61      134.31      1.70 o 
  -6   4   6        7.03        6.67      0.46 o 
  -5   4   6       54.13       54.61      1.25 o 
  -4   4   6      312.43      310.52      4.00 o 
  -3   4   6      117.95      112.66      1.58 o 
  -2   4   6        0.25        2.01      0.73 o 
  -1   4   6       24.30       28.99      0.83 o 
   0   4   6      676.15      683.38      7.03 o 
   1   4   6       13.35       13.07      0.39 o 
   2   4   6      405.82      394.97      4.07 o 
   3   4   6      105.79      100.56      1.43 o 
   4   4   6        4.30        3.46      0.37 o 
   5   4   6        0.26        1.66      0.84 o 
   6   4   6      233.51      241.49      6.65 o 
   8   4   6       18.53       21.85      0.97 o 
 -10   5   6        2.69        3.77      0.35 o 
  -9   5   6       16.20       16.04      0.59 o 
  -8   5   6       52.01       52.90      0.87 o 
  -7   5   6        0.67        0.74      0.24 o 
  -6   5   6      284.05      285.38      4.12 o 
  -5   5   6       96.96       91.91      1.78 o 
  -4   5   6        8.07       10.94      0.79 o 
  -3   5   6       59.58       52.64      0.91 o 
  -2   5   6      645.43      681.38     12.89 o 
  -1   5   6       98.31      105.89      1.58 o 
   0   5   6      437.14      449.22      4.80 o 
   1   5   6        1.71        3.01      0.27 o 
   2   5   6      159.97      156.75      2.02 o 
   3   5   6      124.13      120.26      1.85 o 
   4   5   6       30.43       31.86      0.87 o 
   5   5   6       88.52       85.33      1.30 o 
   6   5   6        0.28        0.33      0.38 o 
 -10   6   6       22.79       24.35      0.53 o 
  -9   6   6        0.20        0.79      0.31 o 
  -8   6   6       96.66       97.89      1.29 o 
  -7   6   6       16.86       17.37      0.50 o 
  -6   6   6       24.15       20.45      0.77 o 
  -5   6   6       38.88       36.94      2.11 o 
  -4   6   6        1.91        2.24      0.39 o 
  -3   6   6        0.01        0.01      0.31 o 
  -2   6   6       39.56       44.57      0.94 o 
  -1   6   6      162.34      157.95      2.60 o 
   0   6   6       11.28       14.97      0.67 o 
   1   6   6       86.91       85.93      1.41 o 
   2   6   6       14.43       14.54      0.85 o 
   3   6   6       78.44       81.18      1.83 o 
   4   6   6       26.47       24.45      0.87 o 
   5   6   6       68.40       67.23      1.00 o 
   6   6   6        0.08        0.25      0.25 o 
   7   6   6       43.32       42.40      1.50 o 
  -9   7   6       48.82       51.40      1.69 o 
  -8   7   6       20.75       23.84      0.48 o 
  -7   7   6      105.54      108.93      1.43 o 
  -6   7   6      201.21      200.67      3.13 o 
  -5   7   6      115.00      113.66      1.97 o 
  -4   7   6       23.83       22.01      0.88 o 
  -3   7   6        1.83        1.72      0.37 o 
  -2   7   6      557.31      530.22      7.84 o 
  -1   7   6      203.32      188.62      2.77 o 
   0   7   6      162.34      159.84      3.37 o 
   1   7   6       58.14       56.48      1.10 o 
   2   7   6      172.20      164.76      2.04 o 
   3   7   6        6.90        8.59      0.55 o 
   4   7   6      458.92      467.84      4.65 o 
   5   7   6       31.37       34.21      0.60 o 
   6   7   6        1.56        1.86      0.33 o 
   7   7   6       18.23       20.50      0.90 o 
  -9   8   6       66.92       71.79      1.96 o 
  -8   8   6       26.57       29.20      0.77 o 
  -7   8   6        8.83       11.59      0.44 o 
  -6   8   6       88.14       83.29      1.41 o 
  -5   8   6       37.75       41.53      0.84 o 
  -4   8   6      609.82      579.65      6.49 o 
  -3   8   6       10.00        9.27      0.51 o 
  -2   8   6       47.39       47.74      0.82 o 
  -1   8   6       32.37       28.61      1.13 o 
   0   8   6       59.32       62.23      1.03 o 
   1   8   6       46.84       46.17      0.79 o 
   2   8   6      382.49      377.31      3.69 o 
   3   8   6      378.75      375.13      4.38 o 
   4   8   6       28.09       30.70      0.56 o 
   5   8   6        1.80        3.19      0.25 o 
   6   8   6       16.99       18.02      0.64 o 
  -8   9   6       12.02       11.73      0.61 o 
  -7   9   6       51.25       56.12      1.46 o 
  -6   9   6       37.53       37.23      0.83 o 
  -5   9   6        9.85        9.76      0.48 o 
  -4   9   6       11.75       11.53      0.49 o 
  -3   9   6        0.67        1.13      0.29 o 
  -2   9   6        1.10        0.56      0.22 o 
  -1   9   6        2.60        3.51      0.35 o 
   0   9   6       29.29       29.71      0.65 o 
   1   9   6       56.01       53.25      0.98 o 
   2   9   6       59.97       58.03      0.92 o 
   3   9   6       14.32       15.17      0.46 o 
   4   9   6       66.87       68.93      0.85 o 
   5   9   6        1.73        3.19      0.29 o 
  -7  10   6       11.19       11.88      0.85 o 
  -6  10   6       21.49       20.12      0.79 o 
  -5  10   6        3.45        3.19      0.34 o 
  -4  10   6       74.65       76.52      1.50 o 
  -3  10   6       17.63       17.01      0.57 o 
  -2  10   6       51.53       55.19      1.00 o 
  -1  10   6       31.08       32.22      0.62 o 
   0  10   6      138.02      141.52      1.69 o 
   1  10   6        0.03        0.38      0.20 o 
   2  10   6        3.46        3.84      0.25 o 
   3  10   6       13.41       13.20      0.41 o 
   4  10   6        3.86        4.12      0.74 o 
   5  10   6       62.92       62.13      2.07 o 
  -6  11   6       19.51       20.34      1.12 o 
  -5  11   6       23.87       26.77      1.36 o 
  -4  11   6        0.15        0.66      0.35 o 
  -3  11   6        0.47        0.31      0.20 o 
  -2  11   6       14.64       16.50      0.65 o 
  -1  11   6        5.50        4.94      0.45 o 
   0  11   6        2.95        5.15      0.51 o 
   1  11   6       41.24       45.56      0.96 o 
   2  11   6        3.88        4.24      0.35 o 
   3  11   6        1.24        1.78      0.24 o 
   4  11   6       18.07       16.06      0.45 o 
  -4  12   6        1.24        0.60      0.47 o 
  -3  12   6        7.89        7.70      0.87 o 
  -2  12   6       10.89       12.43      0.66 o 
  -1  12   6        0.88        0.95      0.33 o 
   0  12   6        2.58        3.75      0.74 o 
   1  12   6       20.08       20.31      1.12 o 
   2  12   6       72.92       77.18      1.16 o 
  -9   0   7       13.52       23.31      1.31 o 
  -7   0   7      152.83      131.97      2.90 o 
  -5   0   7       41.05       40.03      1.21 o 
  -3   0   7      398.21      371.77      4.55 o 
  -1   0   7      582.22      546.36     16.18 o 
   1   0   7       38.82       38.65      1.13 o 
   3   0   7      153.19      135.82      3.42 o 
   5   0   7      187.15      188.78      3.28 o 
   7   0   7        6.01        7.76      0.44 o 
 -10   1   7        5.74        9.43      0.47 o 
  -9   1   7      190.71      209.15      2.44 o 
  -8   1   7        7.32        8.87      0.53 o 
  -7   1   7       85.69       66.64      1.30 o 
  -6   1   7        0.47        1.54      0.29 o 
  -5   1   7       62.16       51.90      0.83 o 
  -4   1   7       84.38       79.68      1.08 o 
  -3   1   7      174.34      172.95      1.78 o 
  -2   1   7       71.91       69.65      0.93 o 
  -1   1   7      134.66      133.54      2.39 o 
   0   1   7       68.46       67.83      0.97 o 
   1   1   7        4.84        6.33      0.37 o 
   2   1   7       71.80       69.17      1.00 o 
   3   1   7       75.64       76.89      1.23 o 
   4   1   7      175.69      163.19      2.79 o 
   5   1   7       68.48       62.04      1.32 o 
   6   1   7        8.44        8.81      0.34 o 
   7   1   7       19.37       21.14      0.68 o 
 -10   2   7        4.60        3.95      0.34 o 
  -9   2   7        7.04        5.63      0.37 o 
  -8   2   7       10.07       12.53      0.54 o 
  -7   2   7       81.98       98.58      1.31 o 
  -6   2   7       13.27       14.16      0.52 o 
  -5   2   7      112.22      104.85      1.15 o 
  -4   2   7        0.05        0.26      0.20 o 
  -3   2   7       76.48       75.81      1.09 o 
  -2   2   7      319.42      318.32      3.38 o 
  -1   2   7       69.31       70.44      0.94 o 
   0   2   7       40.38       38.27      0.71 o 
   1   2   7        5.41        3.58      0.28 o 
   2   2   7      105.63       97.80      1.42 o 
   3   2   7      229.89      217.09      2.73 o 
   4   2   7       27.55       26.51      0.80 o 
   5   2   7       13.50       12.45      0.40 o 
   6   2   7       88.30       85.67      1.27 o 
   7   2   7        7.50        7.63      0.50 o 
 -10   3   7       15.61       16.17      0.44 o 
  -9   3   7        0.49        0.49      0.22 o 
  -8   3   7       40.26       45.49      0.78 o 
  -7   3   7       98.02       87.11      1.22 o 
  -6   3   7      125.45      108.25      1.59 o 
  -5   3   7       68.82       82.13      1.21 o 
  -4   3   7       51.74       56.44      0.99 o 
  -3   3   7      334.61      327.32      3.70 o 
  -2   3   7       28.06       30.85      0.65 o 
  -1   3   7      632.86      641.02      6.66 o 
   0   3   7       80.28       77.53      0.95 o 
   1   3   7      593.50      575.46      5.80 o 
   2   3   7        1.75        1.39      0.22 o 
   3   3   7      129.92      129.04      1.64 o 
   4   3   7       89.89       86.48      1.61 o 
   5   3   7        9.43        9.44      0.39 o 
   7   3   7       10.57       10.22      0.56 o 
 -10   4   7       87.84      101.88      1.49 o 
  -9   4   7        0.15        1.00      0.26 o 
  -8   4   7        4.66        4.29      0.29 o 
  -7   4   7        8.54       10.59      0.46 o 
  -6   4   7       61.35       57.23      0.97 o 
  -5   4   7       15.31       11.80      0.52 o 
  -4   4   7       66.56       57.81      1.00 o 
  -3   4   7        0.52        0.57      0.20 o 
  -2   4   7       26.18       23.81      0.65 o 
  -1   4   7        4.87        6.90      0.41 o 
   0   4   7       48.16       51.54      0.73 o 
   1   4   7        8.91        9.88      0.37 o 
   2   4   7       41.57       41.23      0.68 o 
   3   4   7        7.55        7.80      0.46 o 
   4   4   7        5.47        6.75      0.65 o 
   5   4   7        0.14        4.58      0.74 o 
 -10   5   7       15.53       22.10      0.52 o 
  -9   5   7       10.19       15.37      0.49 o 
  -8   5   7       19.69       16.84      0.57 o 
  -7   5   7       67.28       64.95      0.87 o 
  -6   5   7      177.02      169.75      2.69 o 
  -5   5   7        1.25        1.17      0.44 o 
  -4   5   7       90.41       92.25      1.52 o 
  -3   5   7       59.44       62.10      1.04 o 
  -2   5   7       16.15       16.62      0.54 o 
  -1   5   7       37.93       43.34      0.80 o 
   0   5   7      162.22      159.65      1.80 o 
   1   5   7        7.20        7.58      0.44 o 
   2   5   7       12.11       10.16      0.55 o 
   3   5   7       25.33       27.73      1.39 o 
   4   5   7       37.08       35.99      1.37 o 
   5   5   7        0.85        0.89      0.33 o 
  -9   6   7       25.08       28.33      0.66 o 
  -8   6   7      128.22      151.00      1.74 o 
  -7   6   7       46.29       46.33      0.91 o 
  -6   6   7      295.35      279.39      3.50 o 
  -5   6   7        0.42        1.23      0.34 o 
  -4   6   7       37.62       39.54      1.18 o 
  -3   6   7        1.42        2.79      0.36 o 
  -2   6   7        4.81        4.15      0.48 o 
  -1   6   7       30.28       25.58      0.74 o 
   0   6   7      105.63      103.64      2.00 o 
   1   6   7       24.48       23.20      0.71 o 
   2   6   7        3.39        4.27      0.40 o 
   3   6   7        0.63        0.79      0.27 o 
   4   6   7       50.97       51.54      1.09 o 
   5   6   7        4.32        4.90      0.53 o 
   6   6   7       30.82       36.23      1.45 o 
  -9   7   7       68.40       74.73      2.02 o 
  -8   7   7       54.13       64.49      1.70 o 
  -7   7   7        0.94        1.40      0.22 o 
  -6   7   7      243.11      242.00      3.09 o 
  -5   7   7        0.13       -0.16      0.81 o 
  -4   7   7        0.25        0.66      0.32 o 
  -3   7   7        1.55        2.46      0.36 o 
  -2   7   7       34.17       34.69      0.80 o 
  -1   7   7        0.23        1.12      0.31 o 
   0   7   7      126.92      124.00      1.66 o 
   1   7   7        8.91       10.45      0.80 o 
   2   7   7      190.84      190.01      2.13 o 
   3   7   7        2.54        2.07      0.27 o 
   4   7   7      158.49      161.30      2.03 o 
   5   7   7        2.69        2.95      0.52 o 
   6   7   7        8.85        9.02      0.70 o 
  -8   8   7        0.67        0.63      0.43 o 
  -7   8   7        1.92        1.98      0.28 o 
  -6   8   7        1.35        0.75      0.21 o 
  -5   8   7       36.69       37.75      0.87 o 
  -4   8   7      145.35      144.06      2.11 o 
  -3   8   7      169.01      158.16      2.47 o 
  -2   8   7      119.02      123.36      2.85 o 
  -1   8   7       46.37       43.53      1.26 o 
   0   8   7       16.26       16.01      0.57 o 
   1   8   7        1.13        0.75      0.24 o 
   2   8   7       19.75       20.30      0.52 o 
   3   8   7      176.77      182.64      2.01 o 
   4   8   7       18.97       16.96      0.97 o 
   5   8   7        0.07        0.12      0.23 o 
  -7   9   7       18.23       20.41      0.76 o 
  -6   9   7       23.04       23.52      0.61 o 
  -5   9   7       64.58       61.76      0.97 o 
  -4   9   7        4.23        5.30      0.47 o 
  -3   9   7      160.38      154.75      2.07 o 
  -2   9   7       15.67       17.37      0.61 o 
  -1   9   7       78.69       78.99      1.05 o 
   0   9   7       10.98       10.53      0.41 o 
   1   9   7      174.64      182.32      2.01 o 
   2   9   7       48.67       47.19      0.68 o 
   3   9   7       33.41       33.06      0.55 o 
   4   9   7        3.35        4.21      0.33 o 
  -6  10   7      118.26      123.48      2.22 o 
  -5  10   7      168.94      181.66      2.52 o 
  -4  10   7        0.11        0.49      0.24 o 
  -3  10   7        8.55        8.08      0.45 o 
  -2  10   7       17.32       21.42      0.64 o 
  -1  10   7        2.33        2.20      0.26 o 
   0  10   7       80.42       81.11      1.01 o 
   1  10   7        1.34        1.18      0.18 o 
   2  10   7        6.80        6.36      0.32 o 
   3  10   7       20.28       21.76      0.94 o 
  -5  11   7       53.85       55.92      1.78 o 
  -4  11   7       32.49       37.23      1.03 o 
  -3  11   7       12.17       11.96      0.67 o 
  -2  11   7        0.72        0.76      0.33 o 
  -1  11   7        2.55        3.02      0.67 o 
   0  11   7        8.25        7.97      0.56 o 
   1  11   7        0.41        1.78      0.23 o 
   2  11   7       42.47       46.63      0.82 o 
  -3  12   7       10.91       11.56      0.58 o 
  -2  12   7       76.97       84.22      1.61 o 
  -1  12   7       42.88       49.19      1.13 o 
   0  12   7       23.83       22.55      0.71 o 
 -10   0   8       61.33       68.10      1.37 o 
  -8   0   8      223.11      178.46      2.92 o 
  -6   0   8       54.27       59.22      1.38 o 
  -4   0   8      420.51      416.68      5.69 o 
  -2   0   8     4654.22     4597.25     64.50 o 
   0   0   8      214.80      211.72      3.24 o 
   2   0   8       61.68       60.00      3.97 o 
   4   0   8        2.95        1.16      0.48 o 
   6   0   8       26.16       28.01      1.50 o 
 -10   1   8        4.97        9.44      0.37 o 
  -9   1   8        2.94        1.40      0.29 o 
  -8   1   8       27.75       23.28      0.68 o 
  -7   1   8       41.11       44.50      0.89 o 
  -6   1   8       47.94       40.25      0.80 o 
  -5   1   8        1.06        1.64      0.34 o 
  -4   1   8      113.06      115.48      1.44 o 
  -3   1   8      643.58      628.37      5.96 o 
  -2   1   8       49.57       53.92      0.81 o 
  -1   1   8        9.39       17.25      1.39 o 
   0   1   8      925.84      907.39      8.82 o 
   1   1   8       19.27       18.49      0.58 o 
   2   1   8       73.25       71.85      1.31 o 
   3   1   8       30.70       23.54      0.66 o 
   4   1   8       15.79        8.70      0.37 o 
   5   1   8        6.83        8.08      0.30 o 
   6   1   8       61.74       65.79      1.14 o 
   7   1   8        7.43        8.25      0.46 o 
 -10   2   8       29.48       34.71      0.68 o 
  -9   2   8       16.75       20.03      0.52 o 
  -8   2   8        3.24        2.44      0.28 o 
  -7   2   8        1.19        1.09      0.47 o 
  -6   2   8       97.79       68.69      0.98 o 
  -5   2   8      116.85      118.55      1.38 o 
  -4   2   8      930.26      908.98      8.40 o 
  -3   2   8      157.01      157.45      1.89 o 
  -2   2   8        3.26        7.09      1.04 o 
  -1   2   8     1180.97     1173.45     10.28 o 
   0   2   8     1173.50     1092.65     10.47 o 
   1   2   8        6.92        5.86      0.40 o 
   2   2   8        1.82        0.13      0.22 o 
   3   2   8       52.06       49.50      1.21 o 
   4   2   8      105.81       92.04      1.09 o 
   5   2   8       27.74       24.01      0.55 o 
   6   2   8       36.67       37.43      1.27 o 
   7   2   8        5.64        6.04      0.34 o 
 -10   3   8        6.72        5.75      0.45 o 
  -9   3   8       11.91       10.05      0.38 o 
  -8   3   8       16.09       13.61      0.49 o 
  -7   3   8        0.00        1.94      0.70 o 
  -6   3   8       34.56       25.23      0.98 o 
  -5   3   8       18.42       16.82      0.49 o 
  -4   3   8      384.26      341.42      3.65 o 
  -3   3   8      730.94      743.30      7.13 o 
  -2   3   8        0.19        0.28      0.28 o 
  -1   3   8      468.83      446.56      5.12 o 
   0   3   8        6.59        8.06      0.44 o 
   1   3   8       48.00       52.95      0.84 o 
   2   3   8       81.79       54.15      1.04 o 
   3   3   8       17.40       20.66      0.61 o 
   4   3   8        0.32        0.62      0.18 o 
   5   3   8       55.31       54.92      1.99 o 
   6   3   8       19.83       19.59      0.99 o 
  -9   4   8        3.09        3.61      0.34 o 
  -8   4   8       17.14       15.51      0.44 o 
  -7   4   8      222.48      208.44      2.55 o 
  -6   4   8        2.78        3.97      0.40 o 
  -5   4   8        9.02        6.45      0.37 o 
  -4   4   8      409.90      372.11      4.21 o 
  -3   4   8      117.71      116.26      1.46 o 
  -2   4   8      133.64      137.11      1.84 o 
  -1   4   8      147.72      139.10      2.09 o 
   0   4   8       72.48       83.79      1.87 o 
   1   4   8      784.24      799.28      8.25 o 
   2   4   8      328.31      346.52      3.82 o 
   3   4   8        3.38        6.95      0.36 o 
   4   4   8        0.93        0.80      0.32 o 
   5   4   8       34.52       35.54      1.55 o 
  -9   5   8       56.91       65.66      0.94 o 
  -8   5   8       17.51       17.54      0.62 o 
  -7   5   8        1.01        0.26      0.28 o 
  -6   5   8       40.55       42.50      0.73 o 
  -5   5   8     1615.40     1536.35     21.51 o 
  -4   5   8      181.14      160.39      1.85 o 
  -3   5   8        0.11        1.23      0.27 o 
  -2   5   8      226.38      222.88      3.11 o 
  -1   5   8       11.37       12.18      0.54 o 
   0   5   8      104.51       87.77      1.32 o 
   1   5   8     1830.23     1722.41     24.56 o 
   2   5   8      381.01      363.35      3.89 o 
   3   5   8      432.16      426.42      4.94 o 
   4   5   8       73.11       71.61      1.54 o 
   5   5   8       23.68       27.99      1.16 o 
  -9   6   8        0.71        0.39      0.33 o 
  -8   6   8        0.92        0.90      0.31 o 
  -7   6   8      307.88      314.97      6.66 o 
  -6   6   8       34.02       34.80      0.77 o 
  -5   6   8      151.13      165.27      2.57 o 
  -4   6   8        7.20        6.22      0.96 o 
  -3   6   8       41.99       39.65      0.88 o 
  -2   6   8      103.51       94.58      1.60 o 
  -1   6   8        0.98        1.84      0.35 o 
   0   6   8       31.55       25.59      0.68 o 
   1   6   8        6.79        5.83      0.37 o 
   2   6   8        9.69       11.68      0.44 o 
   3   6   8      308.90      306.80      3.61 o 
   4   6   8       29.71       27.88      0.97 o 
  -8   7   8       28.76       32.29      1.24 o 
  -7   7   8      133.57      136.72      2.36 o 
  -6   7   8      103.26      106.79      1.56 o 
  -5   7   8        1.38        2.77      0.52 o 
  -4   7   8       11.84       14.78      0.59 o 
  -3   7   8      532.11      514.89      6.72 o 
  -2   7   8      136.69      133.48      1.84 o 
  -1   7   8      284.17      285.48      3.37 o 
   0   7   8       19.98       20.04      0.57 o 
   1   7   8        0.05        0.33      0.18 o 
   2   7   8        8.77        9.98      0.41 o 
   3   7   8       15.06       15.13      0.51 o 
   4   7   8      107.17      122.87      3.28 o 
   5   7   8       29.63       28.70      1.12 o 
  -7   8   8        2.51        1.75      0.75 o 
  -6   8   8        0.79        0.88      0.36 o 
  -5   8   8        9.24        7.10      0.40 o 
  -4   8   8      171.41      174.94      2.05 o 
  -3   8   8      189.25      177.19      2.67 o 
  -2   8   8      272.64      259.71      3.20 o 
  -1   8   8      313.64      318.13      3.30 o 
   0   8   8       45.71       41.94      1.13 o 
   1   8   8      287.67      284.14      2.71 o 
   2   8   8       19.89       19.19      0.47 o 
   3   8   8      452.19      480.15      9.96 o 
   4   8   8       32.21       36.80      1.20 o 
  -6   9   8        4.03        6.57      0.48 o 
  -5   9   8      161.38      171.80      2.99 o 
  -4   9   8      135.85      129.19      2.00 o 
  -3   9   8       93.49      105.17      2.14 o 
  -2   9   8       40.82       40.23      0.93 o 
  -1   9   8       81.80       81.57      1.22 o 
   0   9   8      293.34      307.87      4.22 o 
   1   9   8       29.81       31.08      0.69 o 
   2   9   8       42.84       38.76      0.77 o 
   3   9   8      191.14      211.56      3.28 o 
  -5  10   8        0.48        1.03      0.27 o 
  -4  10   8       97.68      107.53      2.00 o 
  -3  10   8      168.12      167.64      2.88 o 
  -2  10   8      376.93      407.80      6.30 o 
  -1  10   8       36.93       35.13      0.95 o 
   0  10   8       11.98       13.80      0.50 o 
   1  10   8        0.02        0.43      0.27 o 
   2  10   8       53.37       62.24      2.08 o 
  -3  11   8        3.49        3.14      0.49 o 
  -2  11   8        3.58        4.30      0.63 o 
  -1  11   8       97.29      100.42      2.61 o 
   0  11   8       54.18       59.53      1.76 o 
  -9   0   9        7.91        7.79      0.53 o 
  -7   0   9      501.03      461.18      6.80 o 
  -5   0   9       87.51       80.92      2.49 o 
  -3   0   9       92.31       88.02      2.12 o 
  -1   0   9      764.43      789.27     10.56 o 
   1   0   9        0.42        2.32      0.64 o 
   3   0   9       99.99       69.47      1.21 o 
   5   0   9      225.56      244.27      5.28 o 
  -9   1   9        9.47        5.06      0.38 o 
  -8   1   9      114.71      104.17      1.49 o 
  -7   1   9        2.25        4.23      0.37 o 
  -6   1   9        5.56        7.21      0.72 o 
  -5   1   9        1.15        2.20      0.34 o 
  -4   1   9      902.01      894.95     10.81 o 
  -3   1   9      450.82      455.99      6.47 o 
  -2   1   9     1886.97     1884.41     20.89 o 
  -1   1   9      146.65      146.85      1.89 o 
   0   1   9        0.79        2.31      0.28 o 
   1   1   9        2.33        3.77      0.35 o 
   2   1   9      264.64      229.33      2.37 o 
   3   1   9        3.76        2.62      0.44 o 
   4   1   9      114.21       87.75      0.98 o 
   5   1   9       19.03       15.20      0.55 o 
   6   1   9       10.17        9.68      0.46 o 
  -9   2   9        0.50        0.88      0.22 o 
  -8   2   9       18.00       26.91      0.58 o 
  -7   2   9       62.90       63.38      1.06 o 
  -6   2   9       96.65       89.06      1.23 o 
  -5   2   9        0.41        0.56      0.29 o 
  -4   2   9      442.87      437.13      4.51 o 
  -3   2   9      143.73      151.98      1.85 o 
  -2   2   9      139.16      139.53      1.66 o 
  -1   2   9      156.04      155.46      1.79 o 
   0   2   9      302.56      296.54      3.37 o 
   1   2   9        7.31        4.28      0.38 o 
   2   2   9       13.96        8.10      0.39 o 
   3   2   9       37.87       24.39      0.50 o 
   4   2   9        2.59        1.55      0.20 o 
   5   2   9       15.76       19.64      0.67 o 
  -9   3   9       45.84       46.17      1.19 o 
  -8   3   9        1.44        0.56      0.19 o 
  -7   3   9        0.16        1.42      0.26 o 
  -6   3   9       61.10       69.81      1.02 o 
  -5   3   9      378.37      364.68      3.32 o 
  -4   3   9      670.72      654.50      6.28 o 
  -3   3   9      121.84      120.76      1.86 o 
  -2   3   9        7.40        6.64      0.37 o 
  -1   3   9      329.87      322.47      3.31 o 
   0   3   9       25.72       32.18      0.68 o 
   1   3   9       34.11       27.90      0.62 o 
   2   3   9      269.46      232.65      2.62 o 
   3   3   9        0.79        3.06      0.23 o 
   4   3   9       77.77       89.11      1.54 o 
   5   3   9        8.06       10.86      0.57 o 
  -9   4   9        1.68        2.13      0.22 o 
  -8   4   9      147.20      150.56      2.67 o 
  -7   4   9        7.16        4.60      0.34 o 
  -6   4   9      686.39      640.30      6.93 o 
  -5   4   9       33.40       31.59      0.62 o 
  -4   4   9      112.34      114.13      1.25 o 
  -3   4   9      102.17      112.19      1.45 o 
  -2   4   9       13.25       11.58      0.46 o 
  -1   4   9       16.84       18.67      0.67 o 
   0   4   9      964.55      908.57      8.47 o 
   1   4   9       16.12        9.69      0.59 o 
   2   4   9      229.34      214.31      2.81 o 
   3   4   9       60.21       59.82      1.07 o 
   4   4   9        2.37        1.84      0.39 o 
   5   4   9       48.09       52.34      2.04 o 
  -8   5   9        5.52        4.95      0.48 o 
  -7   5   9       10.87       14.99      0.65 o 
  -6   5   9      241.01      250.03      4.16 o 
  -5   5   9       26.88       32.80      0.88 o 
  -4   5   9        7.94        6.20      0.47 o 
  -3   5   9      219.78      219.70      3.02 o 
  -2   5   9        4.96        4.51      0.31 o 
  -1   5   9       15.82       16.38      0.76 o 
   0   5   9      250.63      227.74      3.62 o 
   1   5   9       44.74       56.94      0.95 o 
   2   5   9       86.77       71.44      1.43 o 
   3   5   9       78.50       71.95      1.33 o 
   4   5   9        1.21        2.09      0.38 o 
   5   5   9       11.98       12.25      0.80 o 
  -8   6   9       19.03       15.93      0.45 o 
  -7   6   9      208.06      193.78      4.51 o 
  -6   6   9        0.47        0.07      0.24 o 
  -5   6   9      256.06      237.01      2.98 o 
  -4   6   9        0.07        0.38      0.31 o 
  -3   6   9        1.90        1.88      0.32 o 
  -2   6   9      435.16      443.21      5.84 o 
  -1   6   9      193.12      180.65      2.75 o 
   0   6   9       23.67       26.45      1.54 o 
   1   6   9      286.66      265.71      3.75 o 
   2   6   9       29.34       25.60      0.68 o 
  -7   7   9       38.23       38.19      1.34 o 
  -6   7   9       24.50       23.35      1.17 o 
  -5   7   9        7.88       11.75      0.79 o 
  -4   7   9        4.85        4.78      0.40 o 
  -3   7   9        0.17        0.61      0.27 o 
  -2   7   9      146.40      150.30      2.36 o 
  -1   7   9       12.28       17.35      0.71 o 
   0   7   9       73.62       68.61      1.33 o 
   1   7   9        2.86        3.08      0.36 o 
   2   7   9      153.85      149.14      3.90 o 
   3   7   9       11.96       10.10      0.77 o 
  -6   8   9       70.10       73.48      2.42 o 
  -5   8   9       66.36       61.42      1.41 o 
  -4   8   9       23.61       24.27      0.70 o 
  -3   8   9       31.64       29.43      0.68 o 
  -2   8   9       38.47       38.93      0.72 o 
  -1   8   9      276.30      271.31      5.93 o 
   0   8   9      143.34      152.28      2.26 o 
   1   8   9       99.46       94.22      2.70 o 
   2   8   9       30.06       35.90      1.33 o 
   3   8   9      253.50      286.38      6.45 o 
  -5   9   9        4.82        6.24      0.54 o 
  -4   9   9       23.24       28.95      0.70 o 
  -3   9   9      211.75      205.16      3.44 o 
  -2   9   9       33.08       32.34      0.94 o 
  -1   9   9       42.81       41.38      1.06 o 
   0   9   9       16.38       17.48      0.66 o 
   1   9   9        1.11        0.71      0.26 o 
   2   9   9        4.86        8.28      0.60 o 
  -3  10   9      104.07      115.99      4.11 o 
  -2  10   9       11.63       14.19      0.58 o 
  -1  10   9       30.83       32.80      1.22 o 
   0  10   9       33.27       33.35      1.19 o 
  -8   0  10        0.63        0.68      0.30 o 
  -4   0  10        2.92        5.26      0.70 o 
  -2   0  10      151.49      152.93      2.82 o 
   0   0  10       48.20       49.30      1.27 o 
   2   0  10       37.84       35.44      0.72 o 
   4   0  10        9.39       13.78      0.73 o 
  -8   1  10        2.42        2.39      0.67 o 
  -7   1  10      170.31      162.86      3.96 o 
  -6   1  10       20.76       19.02      0.65 o 
  -5   1  10        4.78        4.18      0.36 o 
  -4   1  10        4.25        4.85      0.43 o 
  -3   1  10      312.00      307.84      3.26 o 
  -2   1  10        9.56       11.69      0.38 o 
  -1   1  10      271.64      266.16      2.46 o 
   0   1  10       16.15       14.41      0.38 o 
   1   1  10        1.64        1.28      0.20 o 
   2   1  10        0.01        0.51      0.20 o 
   3   1  10       39.26       39.93      0.60 o 
   4   1  10       34.07       43.16      0.72 o 
  -8   2  10        1.69        2.19      0.51 o 
  -7   2  10      114.58      121.58      1.73 o 
  -6   2  10       36.51       44.62      0.96 o 
  -5   2  10      251.97      245.51      4.98 o 
  -4   2  10        3.98        5.40      0.34 o 
  -3   2  10       45.80       47.18      0.95 o 
  -2   2  10       21.39       25.73      0.63 o 
  -1   2  10       59.96       64.32      0.87 o 
   0   2  10       43.16       46.56      0.72 o 
   1   2  10       69.22       65.90      0.84 o 
   2   2  10      127.87      127.82      1.73 o 
   3   2  10       16.68       15.63      0.48 o 
   4   2  10       21.09       18.58      0.52 o 
  -8   3  10       38.10       42.68      1.44 o 
  -7   3  10       20.69       20.31      0.54 o 
  -6   3  10       32.57       34.26      0.84 o 
  -5   3  10        4.31        5.86      0.46 o 
  -4   3  10        8.02        7.82      0.36 o 
  -3   3  10        2.29        1.62      0.25 o 
  -2   3  10       11.03       10.14      0.41 o 
  -1   3  10       73.54       67.86      0.95 o 
   0   3  10       98.20       99.83      1.13 o 
   1   3  10       41.56       44.94      0.69 o 
   2   3  10       45.42       40.37      0.67 o 
   3   3  10       33.85       31.11      1.34 o 
   4   3  10       16.94       16.61      0.58 o 
  -8   4  10       15.42       15.67      0.52 o 
  -7   4  10        0.21        0.44      0.28 o 
  -6   4  10       63.78       61.69      0.93 o 
  -5   4  10       55.76       51.35      0.96 o 
  -4   4  10      121.65      122.41      1.48 o 
  -3   4  10       33.86       31.26      0.57 o 
  -2   4  10        0.02        0.56      0.18 o 
  -1   4  10        8.30        9.14      0.31 o 
   0   4  10       33.09       26.77      0.54 o 
   1   4  10        1.47        1.99      0.27 o 
   2   4  10      223.66      211.07      3.69 o 
   3   4  10        1.75        3.52      0.45 o 
  -7   5  10        0.07        0.51      0.30 o 
  -6   5  10       27.78       30.99      0.92 o 
  -5   5  10      169.90      167.00      3.13 o 
  -4   5  10       34.15       37.45      0.79 o 
  -3   5  10        3.85        4.23      0.29 o 
  -2   5  10        2.15        2.84      0.37 o 
  -1   5  10       45.54       39.63      0.83 o 
   0   5  10       11.02       13.22      0.50 o 
   1   5  10        5.07        4.18      0.36 o 
  -7   6  10        3.64        3.74      0.40 o 
  -6   6  10      187.87      173.36      2.87 o 
  -5   6  10       28.35       25.22      1.17 o 
  -4   6  10        8.26        6.39      0.53 o 
  -3   6  10      187.16      187.60      3.29 o 
  -2   6  10       15.53       16.75      0.55 o 
  -1   6  10       43.19       40.87      0.82 o 
   0   6  10       24.53       19.88      0.64 o 
  -6   7  10       23.45       25.23      1.03 o 
  -5   7  10       46.83       51.14      1.63 o 
  -4   7  10        5.09        5.00      0.70 o 
  -3   7  10       37.59       40.93      1.57 o 
  -2   7  10       15.51       15.21      1.04 o 
   1   7  10       18.01       16.20      0.96 o 
   2   7  10        3.94        4.35      0.60 o 
  -5   8  10        8.44       10.64      0.50 o 
  -4   8  10       19.61       16.36      0.63 o 
  -3   8  10       21.73       21.53      0.60 o 
  -2   8  10       28.31       31.90      0.91 o 
  -1   8  10        0.41        0.52      0.28 o 
   0   8  10        0.98        1.20      0.39 o 
   1   8  10       26.99       29.06      1.09 o 
  -5   0  11        1.05        0.54      0.57 o 
  -3   0  11       13.36        9.91      0.99 o 
  -1   0  11       10.37        9.35      0.44 o 
   1   0  11       15.24       13.84      0.95 o 
   3   0  11        8.64       12.30      0.61 o 
  -7   1  11        5.49        6.89      0.61 o 
  -6   1  11       12.53       12.67      0.84 o 
  -5   1  11       85.33       85.04      1.78 o 
  -4   1  11       20.96       23.31      0.74 o 
  -3   1  11        2.15        2.51      0.30 o 
  -2   1  11       11.79       11.60      0.38 o 
  -1   1  11       14.59       12.75      0.40 o 
   0   1  11        2.11        1.50      0.20 o 
   1   1  11       24.74       24.44      0.59 o 
   2   1  11        0.08        0.25      0.19 o 
   3   1  11        0.31        0.75      0.25 o 
  -7   2  11        0.89        0.76      0.22 o 
  -5   2  11       76.98       76.35      1.11 o 
  -4   2  11       32.18       31.61      0.80 o 
  -3   2  11       10.14       10.17      0.55 o 
  -2   2  11        3.72        3.38      0.31 o 
  -1   2  11        0.06        0.02      0.17 o 
   0   2  11       14.59       14.91      0.41 o 
   1   2  11       89.86       87.06      1.33 o 
   2   2  11        1.78        2.65      0.27 o 
   3   2  11        0.51        0.17      0.22 o 
  -7   3  11        8.69        4.93      0.58 o 
  -6   3  11       44.03       47.21      2.08 o 
  -5   3  11      105.70      114.83      2.82 o 
  -4   3  11       58.07       56.79      1.03 o 
  -3   3  11       25.11       27.79      0.61 o 
  -2   3  11       11.35        9.97      0.37 o 
  -1   3  11        6.32        5.45      0.26 o 
   0   3  11        5.37        4.69      0.61 o 
   1   3  11       31.90       24.71      0.75 o 
   2   3  11        5.58        3.62      0.36 o 
  -6   4  11       14.27       15.08      0.71 o 
  -5   4  11       38.73       37.99      0.95 o 
  -4   4  11        0.07       -0.34      0.34 o 
  -3   4  11        9.35        8.84      0.61 o 
  -2   4  11       17.75       18.53      0.78 o 
  -1   4  11       73.68       71.00      2.10 o 
   0   4  11        0.10        0.04      0.36 o 
   1   4  11        3.49        2.00      0.41 o 
   2   4  11        1.64        1.42      0.33 o 
  -6   5  11        1.32        1.11      0.24 o 
  -5   5  11        0.46        0.77      0.55 o 
  -4   5  11       21.43       21.35      1.03 o 
  -3   5  11       53.75       52.37      1.70 o 
  -2   5  11        0.02        0.60      0.43 o 
  -1   5  11       12.31       11.58      0.84 o 
   0   5  11        0.23        0.22      0.36 o 
   1   5  11       21.36       23.63      0.99 o 
  -5   6  11        0.03        0.02      0.22 o 
  -4   6  11        5.65        6.61      0.46 o 
  -4   0  12        1.61        1.67      0.48 o 
  -2   0  12      203.47      210.01      4.69 o 
   0   0  12      299.57      345.40     10.72 o 
  -5   1  12       26.41       27.39      0.91 o 
  -4   1  12      245.50      259.94      5.74 o 
  -3   1  12       10.75        9.78      0.76 o 
  -2   1  12        0.01       -0.27      0.27 o 
  -1   1  12       48.63       54.88      1.63 o 
   0   1  12      233.05      251.98      3.20 o 
  -4   2  12        0.89        2.30      0.39 o 
  -3   2  12        9.08       11.14      0.62 o 
  -2   2  12       36.09       44.12      1.22 o 
  -3   3  12        0.92        1.76      0.32 o 
  -2   3  12       52.46       62.01      1.56 o 
  -1   3  12       12.22       16.47      0.64 o 
  -3   4  12       13.09       19.61      0.78 o 
  -2   4  12       67.01       76.47      1.87 o 
  -1   4  12        1.67        2.99      0.39 o 
                                                 
